# Supplementary material for: The frontline of immune response in peripheral blood
Source: PLoS One. 2017 Aug 3;12(8):e0182294. doi: 10.1371/journal.pone.0182294 (PMC5542476; doi:10.1371/journal.pone.0182294)
Supplement: S1 File — Major expression datasets and lists of selected differentially expressed genes, Table A, The discovery datasets: 20 datasets for infectious or autoimmune diseases. Table B, List of all dys-regulated genes in the 20 discovery datasets. Table C, Dys-regulation of the 20 genes in the 8 datasets of viral or bacterial infections. Table D, Dys-regulation of the 20 genes in the 12 datasets for infectious or autoimmune diseases. Table E, The validation datasets: additional 34 datasets on infectious and autoimmune diseases or cancer. Table F, Performance of single-gene biomarkers with the 20 genes on the 3 datasets of cerebrovascular diseases. Table G, Datasets for investigating disease-specific genes in SLE and sepsis. Table H, Top-ranked genes in SLE. Table I, Top-ranked genes in sepsis. Table J, Datasets for the evaluation of gender and age effect. Table K, Dys-regulation of the 20 genes in SLE and KD for different genders. Table L, Genes with weak correlation with age in 4 datasets. (XLSX) [file pone.0182294.s001.xlsx]

## Sheet: S1-A
Supplementary Table A. The discovery datasets: 20 datasets for infectious or autoimmune diseases
Accession	Disease	Case	N_cases	Control	N_controls	platform	Submission date
GSE69528	sepsis	sepsis	83	Healthy	55	GPL10558	2015-06-03
GSE33341	S. aureus infection	S. aureus	32	Healthy	43	GPL571	2011-10-31
GSE33341	E. coli infection	E. coli	19	Healthy	43	GPL571	2011-10-31
GSE72810	bacterial infection	definite bacterial infection	23	Healthy	16	GPL6947	2015-09-08
GSE72810	viral infection	definite viral infection	28	Healthy	16	GPL6947	2015-09-08
GSE68310	influenza A	Day 0	42	baseline	44	GPL10558	2015-04-27
GSE37250	HIV-1 infection	other disease HIV+	92	other disease HIV-	83	GPL10558	2012-04-13
GSE67059	HRV	in-patient	65	Healthy	21	GPL10558	2015-03-19
GSE49454	systemic lupus erythematosus	SLE	157	Healthy	20	GPL10558	2013-08-01
GSE34404	malaria	symptomatic	94	age-matched control	61	GPL10558	2011-12-13
GSE37069	burn	fist time points	248	Healthy	37	GPL570	2012-04-05
GSE36809	injury	first time points	185	Healthy	37	GPL570	2012-03-26
GSE19491	tuberculosis	Active TB	54	Healthy	36	GPL6947	2009-12-15
GSE66795	primary Sjögren's Syndrome	high/mid/low	131	Healthy	29	GPL10558	2015-03-11
GSE45536	scleraderma	Day 1	25	Healthy	24	GPL570	2013-03-27
GSE17755	rheumatoid arthritis	RA	112	Healthy individual	45	GPL1291	2009-08-21
GSE19314	sarcoidosis	sarcoidosis	37	Healthy	20	GPL570	2009-12-03
GSE51406	Common Variable Immune Deficiency	CVID	32	Healthy	21	GPL10558	2013-10-18
GSE63881	Kawasaki disease	acute KD	171	convalescent	170	GPL10558	2014-12-04
GSE17590	Systemic-onset Juvenile Idiopathic Arthritis	SoJIA	22	Healthy	21	GPL6106	2009-08-11
Total			1652		842

## Sheet: S1-B
Supplementary Table B. List of all dys-regulated genes in the 20 discovery datastes.
	Total (FC>1.5 or FC<0.7)	up (FC>1.5)	down (FC<0.7)	N_FC2	FC>2.0	FC<0.5	bacMean	virMean	GSE69528_sepsis	GSE33341_aureus_S. aureus infection	GSE33341_coli_E. coli infection	GSE72810_bac_bacterial infection	GSE72810_vir_viral infection	GSE68310_A_influenza A	GSE37250_HIV-1 infection	GSE67059_Inpatient_HRV	GSE34404_malaria	GSE49454_SLE	GSE37069_burn	GSE36809_injury	GSE19491_activeTB_Active TB	GSE66795_primary Sj?gren's Syndrome	GSE45536_scleraderma	GSE17755_RA_rheumatoid arthritis	GSE19314_sarcoidosis	GSE51406_Common Variable Immune Deficiency	GSE63881_Kawasaki disease	GSE17590_Systemic-onset Juvenile Idiopathic Arthritis
FCGR1B	15	15	0	14	14	0	8.70234	2.4439	7.32412	11.4943	12.6263	3.36474	2.13356	2.38493	1	4.25713	2.56105	2.22113	4.1876	3.98089	7.51315	1.50602	1	1	2.48818	2.43368	1	1
FCGR1A	16	16	0	13	13	0	4.90321	2.24902	5.61373	5.45852	5.38503	3.15557	2.55885	2.31321	1	3.12402	2.22736	1.67587	2.46488	2.28728	7.22022	1.56937	1	1.53304	2.56279	2.12857	1	1
GBP1	15	13	2	13	11	2	2.0103	3.15012	1.53073	2.47463	3.03582	1	2.64901	6.30517	1.56299	2.08333	2.42317	2.13021	0.391053	0.467159	5.64972	2.01126	1	1	2.10659	2.15889	1	1
S100A12	12	12	0	12	12	0	9.61113	2.13084	8.66738	10.5485	8.34725	10.8814	2.53293	1	1	3.99042	4.95951	1	4.65766	1	2.38949	1	1	3.11624	1	1	2.84319	3.32889
ADM	14	14	0	12	12	0	3.10313	2.38961	3.296	3.53107	3.26904	2.31642	2.53678	2.37869	1	3.64299	1.9611	1.57217	2.70929	3.3456	3.3036	1	1	1	1	1	2.1813	2
CEACAM1	16	16	0	12	12	0	4.7367	2.15653	5.09322	4.38404	5.48546	3.98406	2.45519	2.75255	1	2.41838	3.38219	1.97545	5.96659	6.82594	2.6096	1.63773	1	1	1.62285	1	2.16326	1.69952
LCN2	15	15	0	12	12	0	6.71703	1.84998	5.68588	3.13381	2.73448	15.3139	2.47647	1	1.51263	2.4108	2.32125	2.65105	10.929	13.5685	1.83352	1	1	1	1.54202	1	2.44345	2.36855
IFI27	13	13	0	11	11	0	3.21388	17.418	2.36836	4.4484	1.7191	4.31965	41.6667	9.51475	5.89623	12.5945	1.9717	37.3304	1	1	2.73823	11.3766	4.54401	1	1	1	1	1
IL18R1	12	12	0	11	11	0	5.44719	1.59218	4.94109	7.05219	5.7971	3.9984	2.66312	1	1	1.70561	3.02989	1	7.14286	7.72201	2.07297	1	1	1	1	1	2.02358	2.10438
GYG1	11	11	0	11	11	0	5.3162	1.79105	5.26898	5.06073	5.44662	5.48847	2.23764	1	1	2.92654	2.54752	1	7.96813	8.34725	2.40558	1	1	1	1	1	2.18651	1
CAMP	13	13	0	11	11	0	2.35588	1.85993	2.5484	2.10526	2.4108	2.35905	2.05677	1	1	3.38295	1.84568	2.34778	2.68745	5.04541	1.75346	1	1	1	1	1	2.25082	2.77624
DYSF	12	12	0	11	11	0	2.90872	1.73177	3.854	2.3912	2.18866	3.20102	1.83587	1	1	3.09119	2.59165	1	4.4964	5.23286	2.26912	1	1	1	1	1	2.27315	2.1097
FOLR3	12	12	0	11	11	0	3.8427	1.78357	2.29343	4.20875	3.61925	5.24934	2.39006	1	1	2.74424	2.38358	1	3.90016	4.19111	3.21234	1	1	1	1	1.65289	2.24208	1
IFI44L	14	11	3	11	10	1	1.40298	9.4245	0.594404	3.0175	1	1	11.2486	18.0505	3.11624	5.28262	1	3.50558	0.489165	1	4.23729	8.01925	3.75325	1	1.63586	2.24719	1	0.689417
EPSTI1	12	10	2	11	9	2	1	4.96908	1	1	1	1	4.55996	10.5597	2.00642	2.75028	1	4.80875	0.351642	0.359286	6.18812	4.14766	2.15672	1	1.89179	2.62055	1	1
IFIT1	17	11	6	11	8	3	0.876048	3.89922	0.294884	1.5873	0.622007	1	3.06373	6.41437	2.07512	4.04367	0.560038	7.36769	0.145009	0.2414	2.82167	5.30504	2.92204	1	1.50331	1.87441	1	0.69979
MMP9	13	13	0	10	10	0	5.7045	2.30443	9.36215	3.65497	3.36587	6.43501	2.22519	1	1	4.99251	9.92342	1	15.8983	1	1.93311	1	1	1.62127	1	1.57011	3.30966	4.84731
TLR5	11	11	0	10	10	0	5.2619	1.72533	4.37739	6.74309	6.85871	3.06843	2.24669	1	1	2.65463	1.68465	1	4.55581	1	2.44978	1	1	1	1	1	2.33347	2.78862
DEFA4	13	13	0	10	10	0	3.01955	1.79694	3.87316	2.1004	1	5.10465	1.95122	1	2.0517	2.18484	2.86466	3.73714	2.88184	2.43724	1	1	1	1	1.94401	1	1.82037	4.88043
IL18RAP	12	12	0	10	10	0	4.20165	1.69851	3.28089	5.53403	4.81	3.18167	2.67809	1	1	2.11595	1.99095	1	3.80373	5.13611	2.44439	1	1	1	1	1	1.66574	2.43902
RSAD2	11	10	1	10	9	1	1.42277	7.49995	1	2.69107	1	1	6.62691	16.9205	2.45881	3.99361	1	9.0284	0.395742	1	2.91886	5.63063	4.66332	1	1.81851	1	1	1
IFITM3	13	13	0	9	9	0	1.67743	7.03444	1.56903	1	1	3.1407	5.46747	15.3139	1.52207	5.83431	1	2.1819	1.84468	2.46975	5.67859	3.04136	1	1	1	2.19732	1.82072	1
IFI44	14	12	2	9	9	0	1.70066	6.1971	1	3.16356	1.63908	1	9.00901	9.7371	2.4426	3.59971	1	5.67132	0.667601	0.66335	3.50508	5.32481	3.14029	1	1.62153	1.87196	1	1
HP	11	11	0	9	9	0	15.9115	1.14482	28.5668	12.837	16.0772	6.16523	1	1	1.57928	1	2.79691	2.31831	24.9377	20.6186	1	1	1.81475	1	1	1	1	2.12224
ARG1	10	10	0	9	9	0	9.12726	1.48174	11.8883	11.6686	7.60456	5.34759	1.65782	1	1	2.26912	3.26541	2.08219	1	1	1	1	1	1	1	1	2.05853	2.96033
ANKRD22	13	13	0	9	9	0	4.88333	1.5481	13.2415	1	1	4.29185	2.1164	2.07598	1	1	4.04999	2.03728	10.8814	8.4674	1	1.54154	1.60209	1	2.84738	1	1.98848	1.69463
B4GALT5	13	13	0	9	9	0	2.51992	1.66164	2.62021	2.57334	2.32072	2.56542	1.85219	1.67842	1	2.11595	2.42017	1	2.91036	2.97708	2.13538	1	1	1	1	1	1.8555	1.74277
CA4	11	11	0	9	9	0	4.93377	1.36103	7.10301	3.52113	3.37041	5.74053	1.52695	1	1	1.91718	2.67671	1	8.74891	7.75795	1	1	1	1	1	1	2.30448	2.37417
FCER1G	11	11	0	9	9	0	2.81563	1.82206	3.3855	2.3855	2.44738	3.04414	1.8498	2.04207	1	2.39636	2.13065	1	3.08071	1	2.22668	1	1	1	1	1	1.7187	1
HIST2H2AA3	9	9	0	9	9	0	2.52433	2.14331	1	2.92483	3.31126	2.86123	2.58933	2.38379	1	2.6001	1	1	2.1978	3.33333	2.42483	1	1	1	1	1	1	1
HK3	13	13	0	9	9	0	3.85619	1.90191	3.67441	3.89105	3.35683	4.50248	1.95733	1.50466	1	3.14564	2.74687	1.51117	6.53168	6.8918	1.76929	1	1	1	1	1	2.07967	1
IL1R2	10	10	0	9	9	0	4.46615	1	4.59348	6.3857	4.5208	2.36463	1	1	1	1	1.61244	1	6.64011	7.16332	1	1	1	2.25479	1	1	2.34795	2.8401
IRAK3	11	11	0	9	9	0	4.45887	1.48603	4.28671	5.08647	4.29738	4.16493	1.81192	1	1	2.1322	2.05795	1	4.50857	1	2.00884	1	1	1	1	1	1.97297	2.57003
PGLYRP1	13	13	0	9	9	0	4.553	1.83141	7.49355	2.69034	2.79799	5.23013	1.50739	1	1	3.81825	4.31615	1.65044	8.07754	1	1.6247	1	1	1	1	1.67729	2.56446	3.24254
STOM	11	11	0	9	9	0	2.68557	1.57651	2.65455	2.58198	2.36798	3.13775	1.56937	1.53257	1	2.2041	2.32165	1	2.80899	1	2.03625	1	1	1	1	1	1	2.0903
HERC5	13	10	3	9	7	2	1.10039	5.95165	0.536936	1.86463	1	1	5.06329	13.624	1.61057	3.50877	1	5.15106	0.291426	0.328246	2.91971	3.52858	2.90247	1	1	1.75439	1	1
IFIT2	11	7	4	9	7	2	0.79565	4.58347	0.621935	1	1	0.560664	4.0568	11.0254	1	2.25175	1	3.34408	0.261069	0.454215	2.72926	2.42131	2.28308	1	1	1	1	1
ISG15	12	10	2	8	8	0	1.11541	8.35237	0.575914	1.88573	1	1	6.30517	21.0084	2.68528	3.41064	1	7.53616	0.502513	1	2.90698	4.62749	2.3358	1	1	1.93573	1	1
ANXA3	13	13	0	8	8	0	12.2437	1.16071	8.15046	19.6464	19.3424	1.83554	1	1.64285	1	1	2.60859	1.88101	12.8866	13.7552	1	1	1.55468	1	1.58529	1	2.98665	3.22893
CST7	11	11	0	8	8	0	3.11717	1.62283	2.80651	3.75235	2.51193	3.39789	1.52045	1	1	2.97089	1	1	5.09944	5.35332	1.88359	1	1	1	1	1	2.04023	1.66196
IFI35	12	12	0	8	8	0	1.57182	2.86763	1	2.15008	2.13721	1	3.00391	5.01505	1	2.45158	1	2.43227	1.70619	2.11327	2.89519	1.97863	1.56533	1	1	1.50739	1	1
LILRA3	11	11	0	8	8	0	2.41836	1.52311	2.7961	2.50752	2.15889	2.21092	1.75871	1	1	2.33372	3.29036	1	2.75179	2.70051	1.6975	1	1	1	1	1	1.73379	1
LILRA5	14	14	0	8	8	0	3.18772	1.79474	4.38061	2.44379	2.91715	3.00933	1.67842	1.79856	1	2.70197	2.0045	1	3.60101	1	1.7343	1	2.52813	1	1	1.63854	1.87302	1.67252
LY6E	11	9	2	8	8	0	0.801638	5.01068	0.658849	1	0.547705	1	4.31034	11.2867	2.01735	2.42836	1	3.71195	1	1	2.22124	3.54359	2.23521	1	1	1.64366	1	1
PSTPIP2	12	12	0	8	8	0	3.76823	1.65275	2.94519	4.97512	5.06842	2.0842	1.78635	1.67504	1	2.14961	2.8828	1	2.86287	1	2.97177	1	1	1	1.7059	1	1.82358	1
RNASE2	15	15	0	8	8	0	4.18726	2.28236	1.944	5.31632	4.88043	4.60829	2.40096	1.68209	1.53516	3.51124	1	2.52898	3.0581	1	2.0496	1.52718	1	1	1	1.51446	1.96654	1.84536
S100P	10	9	1	8	8	0	5.45174	1.31767	5.57055	6.20732	4.6729	5.35619	1	1	1	2.27066	3.53014	1	3.43407	1	0.610352	1	1	1	1	1	1.98475	2.74198
TNFAIP6	16	16	0	8	8	0	6.17715	1.89371	2.97957	8.94454	10.9051	1.87935	1.9073	2.14546	1	2.52207	1.68228	1.58969	2.73673	1	4.05844	1.8577	1.65433	1	1	1.68067	1.97464	2.45519
IFIT3	15	12	3	8	7	1	1.27247	5.07536	0.64514	1.87512	1.56961	1	4.29369	11.3507	1.58103	3.07598	1	5.4875	0.310405	0.54095	3.54359	2.93772	2.22865	1	1.7671	1.91168	1	1
XAF1	13	11	2	8	7	1	1.31418	2.92376	0.688315	1.71792	1.85048	1	3.49773	4.21053	1.63052	2.35627	1	3.33472	0.495712	1	2.96472	3.02755	2.47792	1	1	1.66306	1	1
GBP5	11	9	2	8	6	2	1	2.40511	1	1	1	1	1.58103	4.83092	1	2.20848	2.56805	1.64034	0.247709	0.358205	6.45578	1.86811	1	1	2.1561	2.24568	1	1
CLC	12	1	11	8	0	8	0.475479	0.877553	0.276918	0.677461	0.494291	0.453248	0.275915	0.61565	1	1.61865	0.333176	1	0.265809	0.457038	1	1	1	0.662998	1	1	1	0.360503
GNLY	10	0	10	8	0	8	0.3302	0.893225	0.23445	0.323238	0.352014	0.4111	0.572902	1	1	1	1	0.523783	0.215045	0.274243	1	1	0.488421	0.471143	1	1	1	1
GZMK	12	0	12	8	0	8	0.379615	0.871406	0.257115	0.444168	0.443203	0.373972	0.485625	1	1	1	1	0.646621	0.209512	0.132165	0.631632	1	0.379916	1	0.613572	1	0.609097	1
KLRB1	18	0	18	8	0	8	0.375163	0.534998	0.26106	0.454009	0.48223	0.303352	0.381432	0.601757	0.560821	0.595983	0.51472	0.418726	0.195817	0.200888	0.680318	1	0.674173	0.697983	0.686625	1	0.60403	0.506098
ALPL	14	12	2	7	7	0	3.16978	1.89707	4.20168	2.57865	2.88767	3.01114	1.64853	0.644205	1	4.29553	1.93224	1	12.7551	1	1.87371	0.68171	1.56264	1	1	1	2.52934	1.91314
CEACAM8	10	10	0	7	7	0	3.74452	1.15122	8.11559	1.89107	1	3.97141	1	1	1.60488	1	2.15295	2.71937	3.19285	3.63504	1	1	1	1	1.88501	1	1	2.92569
CKAP4	13	13	0	7	7	0	2.96002	1.47937	3.45589	2.52461	2.331	3.52858	1.5706	1	1	2.34687	1.95018	1.76635	2.9036	2.49252	1.54464	1	1	1	1	1	1.94175	1.72206
CNIH4	12	12	0	7	7	0	4.43127	1.51563	2.47663	7.25163	5.50055	2.49626	1.73671	1.52952	1	1.7963	1.67756	1	2.2686	2.13584	2.4266	1	1	1	1	1	1	1.59591
CYP1B1	9	9	0	7	7	0	3.35306	1.16674	3.9825	3.44353	2.75103	3.2352	1	1	1	1.66694	1	1	2.63992	2.37982	1	1	1	1	1	1	2.16819	1.81357
DHRS9	14	14	0	7	7	0	2.56207	1.2654	2.05423	3.54108	2.82247	1.8305	1	1.56055	1.50105	1	1.74352	1.50141	5.17331	3.88954	3.16356	1.59744	1	1	2.18388	1.55063	1	1
FBXO6	14	14	0	7	7	0	1.68142	2.3331	2.82418	1	1	1.9015	2.59673	2.73823	1.56079	2.43665	1.80009	2.32647	2.27842	1.67196	2.22222	1.6518	1.52444	1	1.68776	1	1	1
HIST2H2AC	10	10	0	7	7	0	2.08711	2.1063	3.13508	1	1	3.21337	2.94638	1.92456	1	2.55428	2.15587	1.5316	1	1	2.41896	1	1	1	1	1.56937	2.3722	1
IRF7	9	9	0	7	7	0	1.56761	2.36813	1	2.23914	2.03128	1	2.45459	3.4459	1	2.57202	1	1.88947	1	1	2.13038	2.13812	1	1	1	1.58983	1	1
MCEMP1	8	8	0	7	7	0	4.70302	1	15.8121	1	1	1	1	1	1	1	5.04632	1.9096	15.8228	17.6367	1	1	2.00669	1	1	1	3.68184	3.40599
OAS1	9	9	0	7	7	0	1.25865	3.02851	1	2.03459	1	1	2.88351	4.51264	1.55933	3.15856	1	3.02212	1	1	1.70445	2.24467	4.46798	1	1	1	1	1
ORM1	7	7	0	7	7	0	3.40744	1	6.33191	2.06825	2.46488	2.76472	1	1	1	1	2.25483	1	2.40906	1	1	1	1	1	1	1	1	2.08507
PFKFB3	10	10	0	7	7	0	3.88127	1.44923	4.73914	4.37063	3.82263	2.59269	1.63052	1	1	2.16638	1.83378	1	7.04225	1	2.37304	1	1	1	1	1	1.746	1
PGS1	10	10	0	7	7	0	3.18509	1.43343	2.8003	3.52485	3.59195	2.82326	1.70736	1	1	2.02634	1.82077	1	3.43053	1	2.23214	1	1	1	1	1	1.78057	1
PLAC8	8	8	0	7	7	0	2.87766	1.75852	2.1875	3.01568	3.05437	3.25309	2.00562	3.02847	1	1	1	1	2.81136	1	1.7762	1	1	1	1	1	1	1
RETN	11	11	0	7	7	0	10.2892	1.42892	14.3051	8.86525	8.16327	9.82318	1.88182	1	1.83385	1	3.06948	2.36145	10.2881	1	1	1	1	1	1	1	1.80409	1.61786
SCO2	10	10	0	7	7	0	1.71348	2.30358	1	2.47525	2.37869	1	2.00924	3.28623	1	2.91886	1	2.01151	1	1	3.46741	1.81159	1.79394	1	1.70999	1	1	1
SLC22A4	11	11	0	7	7	0	2.86928	1.58464	2.71202	3.32116	3.48432	1.95963	1.77117	1	1	2.56739	1.52746	1	3.79075	1	2.06143	1	1	1	1	1	2.02218	1.93911
TCN1	14	14	0	7	7	0	4.27852	1.52379	5.33153	3.01659	2.63852	6.12745	1.76772	1	1.52532	1.80213	2.50746	2.67659	6.50195	1	1.57356	1	1	1	1.71556	1	1.7872	1.85874
TNFSF10	10	10	0	7	7	0	2.04227	2.89926	1	2.93686	2.55885	1.67336	2.61917	5.7241	1	2.25378	1	2.0711	1	1	2.54582	1.51012	1	1.50512	1	1	1	1
VNN1	9	9	0	7	7	0	8.15745	1	12.4607	9.43396	7.18907	3.5461	1	1	1	1	3.47662	1.63239	7.69231	1	1	1	1.52081	1	1	1	1	2.31267
CCR7	13	0	13	7	0	7	0.29899	0.764178	0.250456	0.153203	0.29335	0.498952	1	0.544129	0.512584	1	0.587858	1	0.493218	0.410644	0.558223	1	1	0.594424	0.45939	0.522521	1	1
CTSW	9	0	9	7	0	7	0.379031	0.903046	0.419862	0.330896	0.328515	0.436853	0.612182	1	1	1	1	1	0.438866	0.358089	1	1	0.42921	0.593472	1	1	1	1
IL2RB	11	0	11	7	0	7	0.270293	0.901149	0.304294	0.236714	0.217165	0.322997	0.604595	1	1	1	1	0.646061	0.236273	0.195733	1	1	0.497534	1	1	1	0.68914	0.694541
IL7R	15	0	15	7	0	7	0.300617	0.705697	0.308467	0.207056	0.302416	0.384527	1	0.561356	0.595522	0.665912	0.466927	0.644983	0.271902	0.180691	1	1	1	0.594389	0.524384	0.696816	0.637076	1
ACSL1	13	13	0	6	6	0	2.13879	1.7057	2.86994	1.90223	1.8797	1.90331	1.68152	1.66113	1	2.48016	2.29591	1	3.39328	4.10846	1.92753	1	1	1	1	1	1.86509	2.01613
AIM2	11	11	0	6	6	0	5.20992	1.51385	3.67949	8.22368	7.93651	1	1	1.52695	1	2.52845	1	1	2.0829	1.50173	4.57038	1	1	1	1.74642	1	1.87541	1.71438
BATF	9	9	0	6	6	0	2.70409	1.15486	2.59406	2.77932	3.26052	2.18245	1	1	1	1.61943	1.84319	1	2.02634	2.37756	1	1	1	1	1	1	1	1.75809
BLOC1S1	8	8	0	6	6	0	2.56907	1.17416	2.09917	2.94811	2.63227	2.59673	1	1	1	1.69664	1	1	2.17817	2.31696	1.71321	1	1	1	1	1	1	1
BST1	12	12	0	6	6	0	3.29246	1.30098	4.7716	3.04599	2.95072	2.40154	1.57233	1	1	1.63159	1.72867	1.59019	3.38181	3.64697	1	1	1	1	1	1	1.79703	1.62232
C1QB	8	8	0	6	6	0	5.55932	1.43641	10.5163	5.39665	3.82555	2.49875	1.65837	1	2.08725	1	8.55722	1.60946	1	1	1	1	1	1	1	1	1	1
C3AR1	11	11	0	6	6	0	3.38963	1.40504	3.70991	4.26985	3.64564	1.93311	1.87161	1	1	1.74856	2.29084	1.79436	2.43962	2.39808	1	1	1	1	1	1	1.63178	1
CD163	11	11	0	6	6	0	2.69641	1.30901	3.36018	3.10849	2.14731	2.16967	1.53421	1	1	1.70184	1.89544	1.65818	2.17391	2.49563	1	1	1	1	1	1	1	1.85977
CD177	8	8	0	6	6	0	22.3255	1	10.7666	34.965	40.3226	3.24781	1	1	1	1	1.96662	1	66.6667	48.7805	1	1	1	1	1.51446	1	1	1
CD63	9	9	0	6	6	0	2.15472	1	2.37267	2.13129	2.13356	1.98138	1	1	1	1	2.04666	1	2.43309	2.82326	1	1	1	1	1	1	1.60963	1.53657
CTSG	8	8	0	6	6	0	1.83205	1	2.8754	1	1	2.45278	1	1	1	1	2.4149	2.59062	1.55933	1.95084	1	1	1	1	2.05804	1	1	2.56345
DEFA1	9	9	0	6	6	0	2.80255	2.27141	1	1	1	8.21018	2.87356	1	1.66973	3.54233	1	1	2.83206	3.93546	1.93573	1	1	1	1.59134	1	1	5.92066
ECHDC3	8	8	0	6	6	0	2.93128	1	5.01847	2.15703	2.43546	2.11416	1	1	1	1	1	1.70261	2.97089	2.54259	1	1	1	1	1.55183	1	1	1
ELANE	8	8	0	6	6	0	2.33932	1.22957	5.10247	2.25479	1	1	1	1	1.91828	1	3.27065	3.23103	2.4108	2.50627	1	1	1	1	1	1	1.79677	1
ETS2	10	10	0	6	6	0	2.42711	1.18463	3.29005	2.18914	1.9996	2.22965	1	1	1	1.73853	2.13464	1	2.62192	2.61917	1.50421	1	1	1	1	1	1.73341	1
EXOSC4	7	7	0	6	6	0	3.23173	1	4.78482	2.8169	2.98329	2.34192	1	1	1	1	1.57538	1	3.63901	3.56633	1	1	1	1	1	1	1	1
F5	10	10	0	6	6	0	2.68242	1	3.17897	2.79955	2.99491	1.75623	1	1	1	1	1.68564	1.71145	3.36134	3.94945	1	1	1	1	1	1	1.74376	2.2604
FLOT1	9	9	0	6	6	0	2.47877	1.21703	2.89296	2.10526	2.43487	2.48201	1	1	1	1.86811	1.87982	1	2.65252	2.8393	1	1	1	1	1	1	1.65856	1
GADD45A	10	10	0	6	6	0	3.82905	1.29483	3.90839	4.32713	3.83289	3.24781	1.50286	1	1	1.67645	1.55206	1	10.0908	8.24402	1	1	1	1	1	1	1.58023	1
GK	10	10	0	6	6	0	2.8974	1.1573	2.73989	3.34225	3.51741	1.99005	1	1	1	1.6292	1.51321	1	2.29991	3.42466	2.90444	1	1	1	1	1	1.86796	1
IFI6	12	11	1	6	6	0	1.45565	4.38923	1	2.20604	1.61655	1	3.30469	9.35454	1.72712	3.17058	1	3.19741	0.532652	1	1.57803	1.76866	6.15294	1	1	1.55569	1	1
IL1RN	14	14	0	6	6	0	2.02487	2.21229	2.72921	1.68152	2.08464	1.60411	1.88359	2.94898	1	3.01659	1	1.75781	2.01776	2.26193	1.97278	1	1.54164	1	1	1	1.76932	1.68805
ITGAM	11	11	0	6	6	0	1.9062	1.41937	2.61684	1.75469	1	2.25327	1.58453	1	1	2.09293	2.21606	1	2.5413	2.38607	1.67645	1	1	1	1	1	1.83643	1.57456
LAP3	10	10	0	6	6	0	1.35839	2.74802	1	1.78094	1.65262	1	2.81373	4.94071	1	2.23764	1	2.14112	1	1	3.48189	2.02963	1.82614	1	1.51699	1	1	1
LRG1	9	9	0	6	6	0	2.04073	1.33521	3.50545	1	1	2.65745	1	1	1	2.34082	1.67785	1	3.94477	4.65549	1.87477	1	1	1	1	1	2.2287	1.94932
LTF	8	8	0	6	6	0	2.97675	1	6.98399	2.29674	1.62628	1	1	1	1	1	2.29447	2.56285	8.46024	11.9474	1	1	1	1	1.62866	1	1	1
LY96	12	12	0	6	6	0	4.98278	1.39822	2.00743	8.81834	6.90608	2.19925	1.55788	1	1	2.035	1	1	1.60798	1.79211	2.18388	1	1.53843	1	1	1	1.6936	1.58479
MX1	13	9	4	6	6	0	0.799239	5.00251	0.558262	1	0.638692	1	3.57015	12.2699	1.66306	2.50689	1	3.66307	0.662647	1	1.97707	2.98954	2.1223	1	1	1.64339	1	0.686201
PLSCR1	11	11	0	6	6	0	3.202	1.67002	4.07665	3.78501	3.94633	1	1.74064	2.93945	1	1	1.66638	2.26062	3.82702	1	1	1	1.70202	1	1	1	1.51948	1.72117
SERPINB1	13	13	0	6	6	0	3.15889	1.70721	2.64665	3.2457	3.16156	3.58166	1.77904	1.6728	1	2.37699	1.71172	1	2.53229	1	1.67196	1	1	1.74216	1	1	1.69387	1.7762
SERPING1	10	10	0	6	6	0	2.45644	1.49197	2.29258	3.36361	3.16957	1	1	2.23115	1.73671	1	1.61115	1.87096	1	1	1	2.48509	1.55873	1	2.43013	1	1	1
SH3GLB1	12	12	0	6	6	0	2.45064	1.48834	2.7256	2.31374	2.36798	2.39521	1.58003	1.50557	1	1.86776	1.58811	1	2.27583	1	2.11461	1	1	1	1	1	1.75729	1.61838
SQRDL	12	12	0	6	6	0	2.33715	1.47731	2.89233	2.24467	2.19058	2.02102	1.61708	1.52068	1	1.77148	1.65377	1.57374	2.0674	1	2.17581	1	1	1	1	1	1.58459	1
TNFSF13B	10	10	0	6	6	0	1.18546	2.743	1	1	1	1.74186	2.46184	4.62749	1	2.88268	1	2.13151	1.52718	1	2.45459	1.52022	1	2.45038	1	1	1.51655	1
TSPO	9	9	0	6	6	0	2.39508	1.31041	2.54531	2.16826	2.09205	2.77469	1	1	1	2.24165	1.62143	1	4.28082	1	1.56495	1	1	1	1	1	1.60908	1
ZBP1	8	8	0	6	6	0	1.32451	2.95457	1	1.69033	1.60772	1	3.25415	5.17063	1	2.39349	1	2.55723	1	1	2.43427	2.05719	1	1	1	1	1	1
HES4	11	7	4	6	5	1	0.733032	2.88916	0.282819	1	1	0.649308	2.15054	5.03525	1.60231	2.76855	0.694114	2.89476	1	1	1	2.48385	1.54341	1	1	1	1	0.506457
CCL5	10	1	9	6	0	6	0.403635	0.930669	0.464034	0.337018	0.469726	0.343761	0.529017	0.633352	1.56031	1	1	1	0.360036	1	1	1	0.604527	0.40657	1	1	1	1
CCR3	7	0	7	6	0	6	0.365965	1	0.0985341	0.189786	0.17554	1	1	1	1	1	0.665062	1	0.382541	0.408981	1	1	1	1	1	1	1	0.483863
CD2	10	0	10	6	0	6	0.331528	0.825864	0.30062	0.285755	0.355593	0.384143	0.664805	0.638651	1	1	1	1	0.248645	0.209437	1	1	0.57017	1	1	1	0.666177	1
CD247	13	0	13	6	0	6	0.246949	0.821365	0.280377	0.192297	0.235933	0.279189	0.639632	0.645828	1	1	0.661445	0.652287	0.460999	0.48852	1	1	0.501855	1	0.688089	1	0.678824	1
CD8A	12	1	11	6	0	6	0.31169	0.97496	0.370717	0.235477	0.242049	0.398518	0.571461	0.679302	1.64908	1	0.692417	1	0.289109	0.231514	1	1	0.67178	1	0.695362	1	1	1
DNMT1	6	0	6	6	0	6	0.417638	1	0.485767	0.389924	0.330153	0.464706	1	1	1	1	1	1	0.446608	0.321595	1	1	1	1	1	1	1	1
EVL	8	0	8	6	0	6	0.326605	1	0.333624	0.273411	0.300996	0.398391	1	1	1	1	1	1	0.454918	0.354183	1	1	1	1	1	1	0.689856	0.60042
FGFBP2	9	0	9	6	0	6	0.636888	0.861264	0.225927	1	1	0.321626	0.445058	1	1	1	0.639901	0.588993	0.224205	0.203579	1	1	0.370624	1	1	1	0.663486	1
GZMH	8	0	8	6	0	6	0.473879	0.87462	0.299697	0.647878	0.635566	0.312373	0.49848	1	1	1	1	1	0.220692	0.24263	1	1	0.494171	1	1	1	1	1
HLA-DMB	10	1	9	6	0	6	0.428263	0.91128	0.344435	0.490822	0.513084	0.364711	0.64512	1	1	1	0.484749	1	0.351111	0.257334	1.56152	1	1	1	1	1	1	0.58126
IL32	8	0	8	6	0	6	0.362626	0.913838	0.386678	0.250419	0.288667	0.524742	0.655351	1	1	1	1	1	0.423531	0.445613	1	1	1	0.350582	1	1	1	1
ITK	8	0	8	6	0	6	0.28546	1	0.31282	0.16687	0.211802	0.450349	1	1	1	1	1	1	0.356468	0.221053	1	1	1	1	0.625743	1	0.686819	1
LCK	7	0	7	6	0	6	0.465298	1	0.409639	0.195347	0.256207	1	1	1	1	1	1	1	0.492417	0.371416	1	1	1	0.472992	0.676224	1	1	1
MAL	11	0	11	6	0	6	0.359663	0.711785	0.353494	0.272168	0.334225	0.478767	0.685166	0.608051	0.553925	1	0.618569	1	0.33678	0.256056	1	1	1	1	0.566797	1	1	1
NELL2	12	0	12	6	0	6	0.245312	0.892686	0.269645	0.139667	0.155113	0.416823	0.570744	1	1	1	0.55357	1	0.207211	1	1	1	0.651519	1	0.377986	0.692042	0.624247	0.636335
TGFBR3	11	0	11	6	0	6	0.298202	0.811176	0.22871	0.291053	0.281547	0.391497	0.556948	1	1	0.687758	0.642472	1	0.186421	1	1	1	0.476859	1	1	1	0.683378	0.690608
ABCA1	10	10	0	5	5	0	2.12641	1.43906	2.73545	2.06996	1.64474	2.0555	2.05846	1.69779	1	1	1.50069	1.93623	1	1	2.02429	1	1	1	1	1	1.5166	1
ADCY3	8	8	0	5	5	0	2.45809	1.13279	2.61478	1.972	2.24618	2.9994	1.53116	1	1	1	2.22851	1	1.55207	1	2.30521	1	1	1	1	1	1	1
ATP9A	6	6	0	5	5	0	2.35447	1	3.05114	2.44618	2.92056	1	1	1	1	1	1	1	2.94118	2.77546	1	1	1	1	1	1	1.93347	1
BCL2A1	5	5	0	5	5	0	6.54833	1	3.3281	12.4224	9.44287	1	1	1	1	1	1	1	2.9976	4.01768	1	1	1	1	1	1	1	1
BCL6	11	11	0	5	5	0	1.90342	1.2507	2.43371	1.76741	1.61108	1.80148	1	1	1	2.0028	1.67955	1	3.50754	4.14079	2.00723	1	1	1	1	1	1.84657	1.56961
BMX	6	6	0	5	5	0	3.98535	1	4.7503	5.10204	5.08906	1	1	1	1	1	1	1	9.63391	10.0705	1	1	1.50122	1	1	1	1	1
BPI	8	8	0	5	5	0	4.01827	1.19452	5.72109	3.09502	2.72183	4.53515	1	1	1.77809	1	1.92316	1.9272	2.58398	1	1	1	1	1	1	1	1	1
CA1	11	11	0	5	5	0	1.8523	1.6493	1.68304	1.71644	1.54727	2.46245	1.64908	1	1	2.94811	2.03891	1	1	1	1.52323	1	1	2.22965	1	1.58579	1	3.25839
CLEC4E	7	7	0	5	5	0	2.37282	1	2.87343	2.95334	2.66454	1	1	1	1	1	1.57156	1	2.27273	2.89687	1	1	1	1.65044	1	1	1	1
CLEC5A	7	7	0	5	5	0	4.02899	1	7.74634	3.76081	3.60881	1	1	1	1	1	1.82183	1.55829	5.12821	5	1	1	1	1	1	1	1	1
CR1	5	5	0	5	5	0	2.36809	1	4.12979	2.23464	2.10793	1	1	1	1	1	1	1	4.12201	3.80662	1	1	1	1	1	1	1	1
CTSD	7	7	0	5	5	0	1.72251	1.18524	2.60015	1	1	2.2899	1	1	1	1.74095	2.00726	1	4.40917	3.86847	1	1	1	1	1	1	1	1.64177
DDAH2	5	5	0	5	5	0	2.58975	1	3.4232	2.94985	2.98597	1	1	1	1	1	1	1	3.75235	4.54545	1	1	1	1	1	1	1	1
DEFA3	7	7	0	5	5	0	3.07342	2.38295	1	1	1	9.29368	2.95159	1	1.80375	3.77644	1	1	1	1	1.80995	1	1	3.09885	1	1	1	5.89623
DRAM1	7	7	0	5	5	0	2.99417	1	3.25603	4.03877	3.68189	1	1	1	1	1	2.05344	1	2.82885	1.99322	1	1	1	1	1	1	1.58988	1
DYNLT1	10	10	0	5	5	0	2.40672	1.86052	1.63191	3.13381	3.05904	1.80213	2.05212	2.56279	1	1.82715	1.50234	1	1	1	2.14684	1	1	1.53657	1	1	1	1
EIF2AK2	10	10	0	5	5	0	1.12639	2.82375	1	1.50557	1	1	3.24675	4.60829	1.51355	1.92641	1	3.28493	1	1	2.03046	2.24467	1.51217	1	1	1	1	1.58078
EIF4E3	7	7	0	5	5	0	1.5116	1.25495	2.20751	1	1	1.83891	1	1	1	2.01979	1	1	2.52016	2.17155	2.16732	1	1	1	1	1	1	1.54321
EMR1	5	5	0	5	5	0	2.26447	1	1	2.6441	3.36587	2.04792	1	1	1	1	1	1	2.25023	2.26501	1	1	1	1	1	1	1	1
ERLIN1	5	5	0	5	5	0	2.3509	1	3.55572	2.50815	2.33973	1	1	1	1	1	1	1	2.8082	2.8547	1	1	1	1	1	1	1	1
FCAR	7	7	0	5	5	0	2.24586	1	2.90459	2.35849	2.72035	1	1	1	1	1	1.70541	1	5.7241	8.43882	1	1	1.71185	1	1	1	1	1
FKBP5	9	9	0	5	5	0	2.14918	1.36316	1	2.30574	1.96541	3.32557	1.93311	1	1	1.51953	1	1	3.81971	3.57015	1.69319	1	1	1	1	1	1	2.936
G0S2	6	6	0	5	5	0	3.26338	1	2.45958	4.40723	5.18672	1	1	1	1	1	1.851	1	3.2352	6.45161	1	1	1	1	1	1	1	1
GALNT14	5	5	0	5	5	0	2.90157	1	2.11585	4.46628	4.02414	1	1	1	1	1	1	1	4.21763	2.49252	1	1	1	1	1	1	1	1
GAS7	6	6	0	5	5	0	2.33781	1	2.3198	2.95072	3.08071	1	1	1	1	1	1	1	2.90698	2.44618	1	1	1	1	1	1	1.74842	1
GPR84	6	6	0	5	5	0	5.26078	1.12908	15.5008	1	1	3.54233	1	1	1.5163	1	3.52566	1	17.0358	14.0647	1	1	1	1	1	1	1	1
GRB10	6	6	0	5	5	0	2.65026	1	2.79189	4.00802	2.80112	1	1	1	1	1	1	1	2.94898	2.2007	1	1	1	1	1.66556	1	1	1
HAUS4	6	6	0	5	5	0	1.92824	1	2.38832	2.11909	2.20556	1	1	1	1	1	1	1	3.04971	2.53485	1	1	1	1	1	1	1.53482	1
HIST1H2BD	12	12	0	5	5	0	2.55668	1.51503	3.61424	2.18388	2.46124	1.96734	1.71969	1	1.54895	1.79147	1.66878	1	2.20604	1.78063	2.01167	1	1	1	1	1	1.83456	1
IDI1	6	6	0	5	5	0	2.76553	1	2.61414	4.29738	3.1506	1	1	1	1	1	1.552	1	2.15424	2.19539	1	1	1	1	1	1	1	1
IFITM1	12	12	0	5	5	0	1.72528	2.39286	1.9361	1.7059	1.53941	1.71969	2.18675	4.36491	1	2.01979	1	2.0489	1.55424	1.82482	2.42072	1	1	1.55111	1	1	1	1
IL1B	9	9	0	5	5	0	1.8135	1.72036	1.88241	2.03625	2.33536	1	1	1.64204	1	3.23939	1.60963	1	1	2.28938	2.50941	1	1	1	1	1	1.79594	1
KCNJ15	9	9	0	5	5	0	2.06428	1	2.45161	2.25124	2.55428	1	1	1	1	1	1.60435	1	2.09776	2.53743	1.96541	1	1	1	1	1	1.87527	1.60979
KLHL2	9	9	0	5	5	0	2.46655	1	3.02546	3.21854	2.079	1.54321	1	1	1	1	1	1	2.78474	3.12402	1.60128	1	1	1	1	1	1.67385	1.87336
LGALS1	6	6	0	5	5	0	1.95024	1.23981	1	2.08333	2.12359	2.59403	1	1	1	1.95925	1	1	2.50878	2.67953	1	1	1	1	1	1	1	1
LIMK2	7	7	0	5	5	0	2.36876	1	3.18721	2.51004	2.77778	1	1	1	1	1	1.64808	1	3.25415	4.3611	1	1	1	1	1	1	1.85646	1
LIN7A	7	7	0	5	5	0	3.15381	1	5.31195	3.16356	3.13972	1	1	1	1	1	1.50811	1.50075	2.90276	2.4325	1	1	1	1	1	1	1	1
LMNB1	13	13	0	5	5	0	2.51502	1.38621	3.71849	2.47402	2.21386	1.65371	1.69981	1	1	1.84502	1.57554	1.54166	3.65631	5.29942	1.82916	1	1	1	1	1	1.78459	1.53046
MAPK14	6	6	0	5	5	0	2.57557	1	3.3412	3.04136	2.91971	1	1	1	1	1	1	1	5.62114	5.08647	1	1	1	1	1	1	1.71337	1
METTL9	6	6	0	5	5	0	2.28487	1	2.9433	2.59471	2.60146	1	1	1	1	1	1	1	2.29938	2.41546	1	1	1	1	1	1	1.55905	1
MT1A	7	7	0	5	5	0	1	3.60843	1	1	1	1	2.76091	8.48176	1	2.19106	1	2.14133	1	1	2.33372	1.63747	1	1	1	1.59439	1	1
NAIP	5	5	0	5	5	0	3.57439	1	4.28407	4.68823	4.32526	1	1	1	1	1	1	1	4.19463	1	1	1	1	1	1	1	2.1617	1
OAS3	8	8	0	5	5	0	1	2.66425	1	1	1	1	2.43605	3.51865	1.9253	2.77701	1	2.78449	1	1	2.04876	1.63052	1.99098	1	1	1	1	1
OASL	9	9	0	5	5	0	1.1315	3.16168	1	1.52602	1	1	3.29815	5.12033	1.88466	2.34357	1	3.83875	1	1	1.68095	1.79856	2.36304	1	1	1	1	1
PARP9	9	9	0	5	5	0	1	2.26903	1	1	1	1	2.50501	3.25521	1	2.31589	1.55237	2.43479	1	1	3.13676	1.8044	1	1	1.58831	1.665	1	1
PGD	10	10	0	5	5	0	2.42675	1.31421	2.65524	1.86185	1.77809	3.4118	1	1	1	2.25683	2.09027	1	6.00601	1	1.57011	1	1	1	1	1	1.95362	1.56323
PLBD1	6	6	0	5	5	0	2.1873	1	3.26412	2.34467	2.14041	1	1	1	1	1	2.27212	1	3.76648	1	1	1	1	1	1	1	1.84032	1
RGL4	8	8	0	5	5	0	2.62928	1.45649	4.0608	1	1	4.45633	1.50038	1	1	2.32558	2.07063	1	6.99301	1	1.67673	1	1	1	1	1	1.81304	1
RNASE3	10	10	0	5	5	0	2.2338	1.44954	1.80171	2.17675	1.96002	2.9967	1	1	1.92234	1.87582	1	2.68987	2.30415	1	1	1	1	1	1.79598	1	1	2.06569
SAMD9L	10	10	0	5	5	0	1	2.8296	1	1	1	1	3.41763	5.01505	1	1.88573	1.88542	2.89576	1	1	3.03582	2.30574	1.68237	1	1.52555	1.61577	1	1
SAMSN1	6	6	0	5	5	0	4.1719	1	4.10164	6.39386	5.19211	1	1	1	1	1	1.85251	1	4.42674	1	1	1	1	1	1	1	1	2.06271
SIGLEC5	10	10	0	5	5	0	2.67107	1	4.58872	2.14823	2.34632	1.60102	1	1	1	1	2.38565	1.60245	3.24254	1	1	1	1.55846	1	1	1	1.81293	1.64285
SIPA1L2	9	9	0	5	5	0	2.0027	1.35932	4.21386	1	1	1.79695	1.66362	1	1	1.77368	1.65342	1	4.16667	1	2.3218	1	1	1	1	1	2.0045	2.18866
SLC2A3	11	11	0	5	5	0	2.54545	1.42647	3.16441	2.4888	2.25225	2.27635	1.75809	1	1	1.9478	1.66636	1	5.41126	1	1.82749	1	1	1	1	1	1.52889	1.65289
SLPI	6	6	0	5	5	0	4.11092	1	4.78459	4.7824	4.649	2.22767	1	1	1	1	1	1.83091	2.2899	1	1	1	1	1	1	1	1	1
SORT1	12	12	0	5	5	0	2.7657	1.20397	3.75225	2.56148	2.26091	2.48818	1	1	1	1.81587	1.69352	1.70187	2.63158	1	1.85151	1	1	1	1.54297	1	1.65459	1.54131
SRPK1	9	9	0	5	5	0	2.20456	1.14632	2.13231	2.43072	2.44918	1.80603	1	1	1	1.58529	1	1	2.74273	1	2.04332	1	1	1	1	1	1.59374	1.74948
STX11	10	10	0	5	5	0	1.82978	1.82914	1.88111	2.0202	2.41779	1	1.70882	2.6295	1	1.97824	1.79062	1	3.2	1	2.50063	1	1	1	1.52509	1	1	1
TIMM10	10	10	0	5	5	0	1.63416	2.06774	1	2.1815	2.35516	1	2.13083	2.9577	1.5921	1.59033	1.61498	1.82233	1	1	3.0175	1.96078	1	1	1	1	1	1
TLR8	9	9	0	5	5	0	2.08671	1.29573	2.40906	2.23814	2.12359	1.57604	1	1	1	2.18293	1.61306	1	2.29516	1	1.9425	1	1	1	1	1	1.72924	1
UGCG	7	7	0	5	5	0	3.97462	1.16247	3.1451	4.6729	5.37924	2.70124	1.64989	1	1	1	1	1	4.90918	1	1	1	1	1	1	1	1	1.52648
USB1	6	6	0	5	5	0	1.95125	1	2.35808	2.0517	2.39521	1	1	1	1	1	2.01259	1	2.39923	1	1	1	1	1	1	1	1.64219	1
VAMP5	8	8	0	5	5	0	2.06347	1.64396	1.86268	2.20751	2.08551	2.0982	1	2.90529	1	1.67056	1.70952	1	1	1	3.465	1	1	1	1	1	1	1
VPS9D1	6	6	0	5	5	0	2.81726	1	2.37562	3.85951	4.03388	1	1	1	1	1	2.03986	1	2.49252	1	1	1	1	1	1	1	1.69279	1
ZDHHC19	7	7	0	5	5	0	8.55683	1.44107	19.7895	1	1	12.4378	1.54059	1	2.2237	1	1.99655	1	3.0581	1	1	1	1	1	1	1	2.10285	1
HERC6	9	6	3	5	4	1	0.775691	2.15632	0.524831	1	0.577934	1	2.65463	2.7465	1.55304	1.67112	1	2.8187	0.471476	1	1	2.035	1	1	1	1	1	1
CMPK2	6	4	2	5	3	2	1	1.33837	1	1	1	1	1	2.35349	1	1	1	3.05047	0.384113	0.366005	1	1.52439	2.28542	1	1	1	1	1
DDX60	10	8	2	5	3	2	1.15479	1.9848	1	1.61917	1	1	2.25175	2.145	1.59312	1.94932	1	2.99764	0.377515	0.302307	1.86776	1.9305	1	1	1	1	1	1
IFIT5	8	6	2	5	3	2	1.57578	1.17618	1	2.56279	1.74034	1	1	1.70474	1	1	1	2.59139	0.491039	0.46013	1	1.5753	2.35969	1	1	1	1	1
ABLIM1	8	0	8	5	0	5	0.449104	0.92435	0.404703	0.328289	0.390701	0.672721	1	1	0.697399	1	1	1	0.400866	0.291588	1	1	1	1	0.586648	1	1	1
ARL4C	5	0	5	5	0	5	0.510919	1	0.310031	0.346993	0.386653	1	1	1	1	1	1	1	0.417676	0.319877	1	1	1	1	1	1	1	1
BCL11B	9	0	9	5	0	5	0.275755	0.918725	0.195582	0.140978	0.160143	0.606318	1	1	1	0.6749	1	1	0.378172	0.327547	1	1	1	1	0.679302	1	0.643454	1
CD3D	9	0	9	5	0	5	0.45431	1	0.285156	0.425749	0.490076	0.616257	1	1	1	1	0.690618	1	0.294612	0.269193	1	1	1	1	0.688705	1	0.685014	1
CD3E	11	0	11	5	0	5	0.26653	0.917616	0.270376	0.171447	0.226968	0.39733	0.670466	1	1	1	1	1	0.594495	0.330415	1	1	0.668569	0.60905	0.632671	1	0.697168	1
CD96	9	0	9	5	0	5	0.315323	0.91154	0.286382	0.276794	0.2753	0.422815	0.646162	1	1	1	0.549053	1	0.245146	1	1	1	1	1	0.682361	1	0.682491	1
DYRK2	9	0	9	5	0	5	0.45525	1	0.336961	0.396087	0.446309	0.641643	1	1	1	1	0.692025	1	0.360959	0.276572	1	1	0.640055	1	0.684556	1	1	1
EOMES	8	1	7	5	0	5	0.660107	1.04788	0.275929	1	1	0.364498	0.533703	1	1.65782	1	1	1	0.21186	0.172822	1	1	0.396651	1	1	1	0.664752	1
FYN	6	0	6	5	0	5	0.439257	1	0.407578	0.405252	0.407747	0.536452	1	1	1	1	1	1	0.495466	0.438078	1	1	1	1	1	1	1	1
GPR183	7	0	7	5	0	5	0.543546	1	0.341746	0.405762	0.426676	1	1	1	1	1	1	0.598759	0.329229	0.26564	1	1	1	1	0.60361	1	1	1
HLA-DPA1	11	1	10	5	0	5	0.442639	0.904646	0.407126	0.526676	0.470146	0.366609	0.618582	1	1	1	0.674856	1	0.468911	0.352262	1.63452	1	1	0.665912	1	1	1	0.619886
IL11RA	5	0	5	5	0	5	0.509944	1	0.300534	0.360985	0.378258	1	1	1	1	1	1	1	0.404269	1	1	1	1	1	1	1	1	0.476122
LBH	5	0	5	5	0	5	0.489668	1	0.49379	0.208912	0.255971	1	1	1	1	1	1	1	0.35121	0.210544	1	1	1	1	1	1	1	1
LDHB	8	0	8	5	0	5	0.411171	0.8985	0.389789	0.328947	0.356049	0.569898	1	0.594001	1	1	1	1	0.429904	0.280112	1	1	1	1	1	0.682175	1	1
LRRN3	10	0	10	5	0	5	0.711213	0.777911	0.247018	1	1	0.597836	1	1	0.634478	0.477168	0.468324	1	0.231187	1	1	1	0.684532	1	0.508699	1	0.590307	0.374125
LY9	5	0	5	5	0	5	0.514523	1	0.346716	0.318218	0.393159	1	1	1	1	1	1	1	0.401268	0.337519	1	1	1	1	1	1	1	1
PRF1	6	0	6	5	0	5	0.332771	1	0.414338	0.299841	0.261349	0.355556	1	1	1	1	1	1	0.245363	1	1	1	0.565721	1	1	1	1	1
PVRIG	8	0	8	5	0	5	0.324681	1	0.277429	0.254408	0.309722	0.457164	1	1	1	1	1	0.696594	0.471631	1	1	1	0.646388	1	1	1	0.687894	1
RFTN1	5	0	5	5	0	5	0.437455	1	0.442918	0.396794	0.453926	0.456184	1	1	1	1	1	1	0.452366	1	1	1	1	1	1	1	1	1
SKAP1	8	0	8	5	0	5	0.382281	0.90747	0.266442	0.328947	0.462235	0.471498	0.629882	1	1	1	0.662378	1	0.405696	1	1	1	1	1	0.662427	1	1	1
ACSL4	5	5	0	4	4	0	2.11835	1	2.1825	3.06373	2.22717	1	1	1	1	1	1	1	2.47709	1	1	1	1	1	1	1	1	1.5569
AGFG1	5	5	0	4	4	0	1.83713	1	1.84989	2.33973	2.15889	1	1	1	1	1	1	1	2.80034	2.78009	1	1	1	1	1	1	1	1
ANO10	5	5	0	4	4	0	1.83385	1	2.63053	2.08464	1.62022	1	1	1	1	1	1	1	2.36407	2.18341	1	1	1	1	1	1	1	1
ATP6V1C1	5	5	0	4	4	0	2.13377	1	1.66859	3.0175	2.849	1	1	1	1	1	1	1	3.58423	2.48509	1	1	1	1	1	1	1	1
BATF2	6	6	0	4	4	0	1.34143	1.18524	2.36572	1	1	1	1	1.74095	1	1	2.11238	2.2903	1	1	1	1.87477	1	1	2.32072	1	1	1
BCL3	10	10	0	4	4	0	1.59808	1.22765	2.12886	1	1.61681	1.64663	1	1	1	1.91058	2.41784	1	2.0141	2.69614	1.92864	1	1	1	1	1	1.66311	1.73974
CASP4	5	5	0	4	4	0	1.87607	1	1.78429	2.30627	2.41371	1	1	1	1	1	1	1	1	2.07857	2.03625	1	1	1	1	1	1	1
CASP5	8	8	0	4	4	0	4.35165	1.13766	3.61534	6.07533	6.71592	1	1	1.55063	1	1	1.81087	1	1.88608	2.17675	1	1	1	1	1.56348	1	1	1
CD55	8	8	0	4	4	0	2.16914	1	2.61483	2.37699	2.05634	1.6284	1	1	1	1	1.79124	1	3.22581	1	1.95465	1	1	1	1	1	1	1.58103
CD58	9	9	0	4	4	0	2.25995	1.22259	2.00541	2.6001	2.30574	2.12857	1	1	1	1.89036	1	1	1.69119	1.87899	1.79533	1	1	1	1	1	1.53348	1
CD59	5	5	0	4	4	0	2.67881	1	1.74077	4.06669	3.90778	1	1	1	1	1	1	1	3.15856	3.45901	1	1	1	1	1	1	1	1
CDA	8	8	0	4	4	0	1.57765	1.36851	2.52201	1	1	1.78859	1	1	1	2.47402	1.9347	1	3.09789	4.3535	1	1	1	1	1	1	1.70453	1.72176
CDK5RAP2	7	7	0	4	4	0	2.96166	1.12971	2.06744	4.07997	4.69925	1	1	1	1	1.51883	1	1	2.26757	1.51561	1	1	1	1	1	1	1.75591	1
CEACAM6	6	6	0	4	4	0	2.06747	1	5.2699	1	1	1	1	1	1	1	1.91019	2.92681	2.37869	2.00924	1	1	1	1	1.67001	1	1	1
CEBPD	11	11	0	4	4	0	1.96612	1.36309	2.00499	1.9558	2.02963	1.87406	1.56201	1	1	1.89036	1.6193	1	2.35405	2.70343	1.56323	1	1	1	1	1	1	1.58907
CLEC1B	10	10	0	4	4	0	2.1085	1.2146	2.17882	1.87688	1.84604	2.53229	1.85839	1	1	1	2.24435	1.52676	1.69405	1	2.03749	1	1	1	1	1	1.5128	1
CPD	10	10	0	4	4	0	1.94542	1	1.90171	2.292	2.03832	1.54967	1	1	1	1	1.60053	1	2.03583	2.22816	1.51676	1	1	1	1	1	1.5161	1.54416
CTSL	4	4	0	4	4	0	1.96301	1	2.23902	2.40211	2.21092	1	1	1	1	1	2.33576	1	1	1	1	1	1	1	1	1	1	1
CXCL16	7	7	0	4	4	0	1.37558	1.32104	2.50234	1	1	1	1	1	1	2.28415	1.79297	1	2.01898	2.54518	1.92678	1	1	1	1	1	1.75234	1
CYSTM1	6	6	0	4	4	0	2.37935	1	6.51739	1	1	1	1	1	1	1	1.97971	1.66143	7.8064	9.46074	1	1	1	1	1	1	2.30647	1
DDX58	7	7	0	4	4	0	1.48087	1.60553	1	2.12134	1.80213	1	2.04457	2.37756	1	1	1	2.06624	1	1	1	1.57085	1.61035	1	1	1	1	1
DHX58	6	5	1	4	4	0	0.891839	1.95191	0.567356	1	1	1	2.34192	2.42365	1	2.04207	1	2.45566	1	1	1	1.74307	1	1	1	1	1	1
ECRP	5	5	0	4	4	0	1.91731	1	1.53756	2.46002	2.67165	1	1	1	1	1	1	1	2.82247	2.11104	1	1	1	1	1	1	1	1
EMILIN2	7	7	0	4	4	0	1.67004	1.26031	2.41052	1	1	2.26963	1	1	1	2.04123	1	1	2.3359	1.70532	1.72176	1	1	1	1	1	1.68957	1
FCGR1C	5	5	0	4	4	0	2.09846	1.21896	5.39382	1	1	1	1	1.87582	1	1	2.41792	2.18106	1	1	1	1	1	1	1	1	2.33459	1
FEM1C	5	5	0	4	4	0	1.74004	1	1.53645	2.34687	2.07684	1	1	1	1	1	1	1	2.80034	2.04165	1	1	1	1	1	1	1	1
FES	9	9	0	4	4	0	1.95232	1.23393	1.61441	2.13265	2.08943	1.97278	1	1	1	1.93573	1.7245	1	2.63713	3.02572	1	1	1	1	1	1	1.62903	1
FFAR2	11	11	0	4	4	0	1.41771	2.37275	1	1.74368	1.92715	1	1.77525	3.01477	1	3.70096	1.58	1.79874	4.82859	9.76562	1.96928	1	1	1	1	1	1.65378	1
FLVCR2	5	5	0	4	4	0	2.70144	1	2.67085	3.37496	2.74952	2.01045	1	1	1	1	1	1	1.97161	1	1	1	1	1	1	1	1	1
FPR1	10	10	0	4	4	0	1.90898	1.37375	1.9901	1.83318	2.0496	1.76305	1	1	1	2.49501	1.58501	1	2.03625	2.9577	1.76087	1	1	1	1	1	1.64381	1
FPR2	10	10	0	4	4	0	1.50772	1.51439	2.2531	1	1	1.77778	1.51561	1	1	2.54194	1.94559	1	3.9557	5.59597	1.66141	1	1.61383	1	1	1	1.7431	1
GBA	9	9	0	4	4	0	2.07072	1.2165	2.65163	1.8044	1.61447	2.21239	1	1	1	1.86602	1.73261	1	3.33556	2.84172	1	1	1	1	1	1	1.55588	1
GCLM	6	6	0	4	4	0	1.87689	1	1.71432	2.23065	2.03376	1.52882	1	1	1	1	1	1	3.27225	2.05381	1	1	1	1	1	1	1	1
GK3P	4	4	0	4	4	0	2.33724	1	1	3.48797	3.861	1	1	1	1	1	1	1	2.71223	3.93856	1	1	1	1	1	1	1	1
GLRX	8	8	0	4	4	0	2.55711	1.65285	1.71796	3.51124	3.26584	1.7334	1.59744	2.30894	1	1.70503	1	1	1	1	2.02224	1	1	1	1	1	1	1
GNG10	7	7	0	4	4	0	2.28199	1.27356	2.02606	3.38524	2.71665	1	1	1	1	2.09424	1	1	1	1.51217	1.95122	1	1	1	1	1	1.55687	1
GRN	8	8	0	4	4	0	1.30872	1.62226	2.23489	1	1	1	1	1.72891	1	2.76014	1	1.54918	2.06825	2.17297	1.7963	1	1	1	1	1	1	1.64609
HBD	7	7	0	4	4	0	1.12731	1.37081	1.50923	1	1	1	1	1	1	2.48324	2.03274	1	2.41196	1.83857	1.76647	1	1	1	1	6.45578	1	1
HIST2H2BE	11	11	0	4	4	0	1.76445	1.6823	1.96221	1.83824	2.25734	1	1.87899	1.89286	1	1.95733	1.86644	1	2.70783	2.01816	2.31803	1	1	1	1	1	1.86341	1
HSPA1A	6	6	0	4	4	0	1.34509	1.19988	2.38037	1	1	1	1	1	1	1.79953	2.0896	1	2.33372	2.57533	1	1	1	1	1	1	1	1.58328
IER3	7	7	0	4	4	0	2.16671	1	2.52593	2.11775	2.34137	1.6818	1	1	1	1	1.77373	1	1	2.03832	1	1	1	1	1	1	1.61146	1
IFIH1	6	6	0	4	4	0	1	2.39352	1	1	1	1	2.7972	3.89257	1	1.8843	1	2.58551	1	1	2.57865	1.89934	1	1	1	1	1	1
JAK2	7	7	0	4	4	0	2.257	1	2.32286	3.18878	2.51636	1	1	1	1	1	1.56138	1.57486	2.49128	1	1.85529	1	1	1	1	1	1	1
KCNJ2	11	11	0	4	4	0	2.50969	1.54207	1.97844	3.30469	3.14169	1.61394	1.55594	1	1	2.61233	1.85862	1	1	1	2.14133	1	1	1	1.51378	1	1.71556	1.91095
KIF1B	9	9	0	4	4	0	2.17119	1	3.08463	2.17581	1.91168	1.51263	1	1	1	1	1	1	2.98063	2.87274	1.69981	1	1	1	1	1	1.60637	1.60205
LILRA6	6	6	0	4	4	0	1.97746	1	3.47728	1.5977	1.83486	1	1	1	1	1	1	1	4.04694	4.40723	1	1	1	1	1	1	2.20042	1
LOC653600	5	5	0	4	4	0	2.07767	2.06487	1	1	1	5.31067	2.11506	1	1.83756	3.30688	1	1	1	1	1	1	1	1	1	1	1	7.88644
LTB4R	8	8	0	4	4	0	2.12374	1	2.76533	1.76678	1.70039	2.26244	1	1	1	1	1.57188	1	2.62192	3.10945	1	1	1	1	1	1	1.64196	1
MCTP2	5	5	0	4	4	0	2.70282	1	3.24356	3.40716	3.16056	1	1	1	1	1	1.5417	1	2.82486	1	1	1	1	1	1	1	1	1
METTL7B	4	4	0	4	4	0	1.65932	1	3.63729	1	1	1	1	1	1	1	2.00084	1	4.47427	2.28311	1	1	1	1	1	1	1	1
MILR1	5	5	0	4	4	0	2.05314	1	2.59351	2.37135	2.2477	1	1	1	1	1	1	1	2.13311	1.87723	1	1	1	1	1	1	1	1
MMP8	5	5	0	4	4	0	4.24852	1	13.9941	1	1	1	1	1	1	1	2.89479	2.26457	28.8184	1	1	1	1	1	1.56495	1	1	1
MPO	7	7	0	4	4	0	2.35593	1	4.0892	1.69319	1	2.64131	1	1	1	1	2.24133	2.37769	1.82815	1	1	1	1	1	1.72503	1	1	1
MS4A4A	5	5	0	4	4	0	6.14749	1	3.38665	10.7066	9.49668	1	1	1	1	1	1	1	4.34783	1	1	1	1.87594	1	1	1	1	1
MSRB2	9	9	0	4	4	0	2.60314	1.13772	2.26621	2.63783	3.29272	2.21582	1	1	1	1.55087	1.7478	1	1.79791	1	1.88608	1	1	1.58479	1	1	1	1
MTF1	11	11	0	4	4	0	2.24787	1.27635	2.47644	2.35128	2.39292	1.77085	1.58957	1	1	1.51584	1.98736	1	2.40385	1	1.81389	1	1	1	1	1	1.56952	1.6488
MX2	6	6	0	4	4	0	1	2.35269	1	1	1	1	2.28676	3.9968	1	2.12721	1	2.04016	1	1	1	1.52952	1.8334	1	1	1	1	1
MYOF	4	4	0	4	4	0	2.11692	1	3.12471	2.22568	2.1173	1	1	1	1	1	2.01868	1	1	1	1	1	1	1	1	1	1	1
NQO2	7	7	0	4	4	0	2.20283	1.162	2.55581	2.33863	1.85288	2.06398	1	1	1	1.64799	1	1	2.79486	1	1	1	1	1	1	1	1.75669	1
OLFM4	6	6	0	4	4	0	3.07633	1	6.07878	1	1	4.22654	1	1	1	1	2.01824	1.95941	10.6724	1	1	1	1	1	1.75469	1	1	1
OPLAH	4	4	0	4	4	0	2.98116	1	4.11909	3.61272	3.19285	1	1	1	1	1	1	1	2.8885	1	1	1	1	1	1	1	1	1
PADI4	7	7	0	4	4	0	1.7382	1.22774	2.3439	1	1	2.60892	1	1	1	1.91095	2.40728	1	3.53107	1	1	1	1	1	1	1	1.66261	1.7298
PHTF1	6	6	0	4	4	0	2.10194	1	2.67681	2.36911	2.36183	1	1	1	1	1	1.63184	1	2.44559	1	1	1	1	1	1	1	1.58984	1
PPP1R3D	4	4	0	4	4	0	1.96536	1	2.60008	2.09074	2.17061	1	1	1	1	1	1	1	2.79174	1	1	1	1	1	1	1	1	1
PROK2	10	10	0	4	4	0	1.48822	1.63587	2.13831	1	1	1.81455	2.06825	1	1	2.47525	1.52978	1	2.72035	1	1.71733	1	1.52544	1	1	1	1.78974	1.72771
PYGL	9	9	0	4	4	0	1.98022	1.39218	2.37326	1.76087	1.81357	1.97316	1	1	1	2.56871	2.11648	1	3.70096	1	1	1	1	1	1	1	1.87331	1.52858
RAB13	4	4	0	4	4	0	2.14731	1	2.65878	2.61028	2.32019	1	1	1	1	1	1	1	2.10526	1	1	1	1	1	1	1	1	1
RAB32	9	9	0	4	4	0	2.69131	1.15083	2.53853	2.59269	2.99133	2.64271	1	1	1	1.60333	1	1	1.80995	1	1.77873	1	1.55545	1	1	1	1.62128	1
RTP4	11	10	1	4	4	0	1.71666	1.87479	1	2.61438	2.25225	1	1.63693	2.26091	1.71703	1.8843	1	2.87522	0.514456	1	1	1.87512	1.65841	1	1.66917	1	1	1
SIGLEC9	4	4	0	4	4	0	2.24653	1	3.15928	2.34852	2.47831	1	1	1	1	1	1	1	2.95247	1	1	1	1	1	1	1	1	1
SLC2A14	5	5	0	4	4	0	2.90698	1	5.73474	2.56542	2.32775	1	1	1	1	1	1.80963	1	7.27273	1	1	1	1	1	1	1	1	1
SMPDL3A	7	7	0	4	4	0	3.0689	1	3.23338	4.49236	3.54988	1	1	1	1	1	1.94108	1	4.22654	1	1	1	1	1	1	1	1.72661	1.58504
STXBP2	9	9	0	4	4	0	2.12626	1.48817	2.16839	1	1.69233	3.64431	1.87196	1	1	2.08073	1.95464	1	3.49895	1	1.53539	1	1	1	1	1	1.77598	1
SULT1B1	4	4	0	4	4	0	2.70859	1	3.71503	3.29924	2.82008	1	1	1	1	1	1	1	3.92465	1	1	1	1	1	1	1	1	1
TP53I3	5	5	0	4	4	0	3.0602	1	4.64449	3.70782	2.8885	1	1	1	1	1	1	1	3.94633	1	1	1	1.68596	1	1	1	1	1
TRIM22	8	8	0	4	4	0	1.34846	2.56099	1	1.82349	1.57035	1	2.78707	4.52899	1	1.9279	1	2.12607	1	1	3.24675	1.99521	1	1	1	1	1	1
TXN	11	11	0	4	4	0	3.05458	1.36176	2.16607	3.71609	3.37496	2.96121	1.50716	1	1	1.93986	1.53573	1	1	1	1.75963	1	1	1.56495	1	1	1.6332	1.5186
UPP1	8	8	0	4	4	0	3.86524	1	3.31205	5.07357	6.07533	1	1	1	1	1	1	1	5.45256	1	1.74125	1	1.70232	1	1	1	1.88349	1.53046
VSIG4	4	4	0	4	4	0	2.34742	1	2.51246	3.66435	2.21288	1	1	1	1	1	1	1	2.35128	1	1	1	1	1	1	1	1	1
WARS	7	6	1	4	4	0	1	1.87901	1	1	1	1	1	3.46141	1	2.05465	2.12035	1	1	1	3.51865	1	1	0.585206	1.78348	1.70039	1	1
WDFY3	4	4	0	4	4	0	2.10792	1	2.77542	2.47525	2.18103	1	1	1	1	1	1	1	3.19081	1	1	1	1	1	1	1	1	1
PARP12	9	6	3	4	3	1	0.882191	2.10412	0.528762	1	1	1	2.38095	4.03551	1	1	1	2.27067	0.492902	1	1.6488	1.85117	1.57931	1	1	1	1	0.668717
RPS4Y1	7	4	3	4	3	1	1.00252	1.0537	1	2.11238	0.332712	0.565004	0.65304	1	1	1.56177	1	1	1	1	1	1	2.30818	1	2.52016	1	1	1
STAT1	8	7	1	4	3	1	1	1.9426	1	1	1	1	2.21926	3.55114	1	1	1	1.90027	0.412916	1	2.9976	1.57828	1	1	1.67196	1.52672	1	1
PI3	9	3	6	4	1	3	0.91276	0.860748	1	1	1	0.651042	0.236698	0.344412	0.560915	2.30097	1	1	0.451141	1	1	0.651721	1	1	1	1.665	1.66806	1
ARHGEF3	7	0	7	4	0	4	0.506679	1	0.618865	0.490124	0.390107	0.527621	1	1	1	1	1	1	0.463564	0.386892	1	1	0.660862	1	1	1	1	1
ATP6V0E2	11	0	11	4	0	4	0.419778	0.819269	0.362325	0.412712	0.456308	0.447768	0.624844	0.652231	1	1	0.6266	0.631141	0.657592	0.538793	1	1	1	1	1	0.665203	1	1
CD27	11	0	11	4	0	4	0.268742	0.814741	0.279548	0.182622	0.23467	0.378129	0.637227	0.621736	1	1	1	1	0.623131	0.564812	1	1	1	0.560632	0.577901	1	0.628932	1
CD3G	8	0	8	4	0	4	0.504672	1	0.304657	0.511587	0.539928	0.662515	1	1	1	1	0.478606	1	0.234351	0.199637	1	1	1	1	0.640738	1	1	1
CD5	7	0	7	4	0	4	0.377777	1	0.226341	0.3688	0.426348	0.48962	1	1	1	1	1	1	0.688848	0.633473	1	1	1	1	1	1	1	0.684229
CD6	11	0	11	4	0	4	0.342741	0.820199	0.239185	0.348129	0.42684	0.356812	0.652656	0.628141	1	1	0.649422	0.657815	1	1	0.692857	1	1	1	1	1	0.664087	0.626684
CD7	6	0	6	4	0	4	0.342849	0.80173	0.401666	0.272643	0.317148	0.379939	0.577634	0.629287	1	1	1	1	1	1	1	1	1	1	1	1	1	1
CDC25B	6	0	6	4	0	4	0.391202	1	0.334773	0.267781	0.317299	0.644953	1	1	1	1	1	1	0.516796	0.403779	1	1	1	1	1	1	1	1
CDR2	7	0	7	4	0	4	0.540729	1	0.67665	0.426257	0.423675	0.636335	1	1	1	1	1	1	0.405334	0.265111	1	1	1	1	0.619694	1	1	1
CLIC3	7	0	7	4	0	4	0.410281	0.917347	0.326556	0.420203	0.433557	0.460808	0.669389	1	1	1	1	0.542344	1	1	1	1	0.525	1	1	1	1	1
ESYT1	6	0	6	4	0	4	0.475283	0.904818	0.360611	0.266795	0.273725	1	1	0.619272	1	1	1	1	0.518941	0.398518	1	1	1	1	1	1	1	1
FAIM3	10	0	10	4	0	4	0.4516	0.801456	1	0.157587	0.25047	0.398343	0.67563	0.530195	1	1	1	1	0.662032	0.435673	0.639795	1	1	1	0.664938	1	1	0.664982
FBL	10	0	10	4	0	4	0.481657	0.800261	0.473133	0.408814	0.501027	0.543656	0.555216	0.645828	1	1	0.622133	0.680377	0.417973	0.353207	1	1	1	1	1	1	1	1
FCER1A	9	0	9	4	0	4	0.526147	0.886463	0.0815334	0.522002	0.501052	1	1	1	0.545852	1	0.254656	0.537791	0.142876	1	1	1	1	1	1	1	0.550474	0.343124
FLT3LG	5	0	5	4	0	4	0.348664	1	0.262365	0.300246	0.338949	0.493097	1	1	1	1	0.673001	1	1	1	1	1	1	1	1	1	1	1
FTO	4	0	4	4	0	4	0.694711	1	1	0.393546	0.385297	1	1	1	1	1	1	1	0.492587	0.344317	1	1	1	1	1	1	1	1
GIMAP6	5	0	5	4	0	4	0.624662	1	0.611038	0.483325	0.404285	1	1	1	1	1	1	1	0.426803	0.293324	1	1	1	1	1	1	1	1
GPR18	10	1	9	4	0	4	0.471281	1	0.340902	0.423209	0.574746	0.546269	1	1	1	1	0.661481	1	0.338513	0.215257	1	1	0.613193	1.80571	1	1	1	0.664584
GSE1	5	0	5	4	0	4	0.528083	1	0.385627	0.39703	0.329674	1	1	1	1	1	1	1	0.562019	0.497488	1	1	1	1	1	1	1	1
GZMB	8	1	7	4	0	4	0.655038	1	0.493472	1	0.680689	0.445991	1	1	1	1	1.95927	1	0.242201	0.316436	1	1	0.624737	0.626959	1	1	1	1
HLA-DQA1	10	0	10	4	0	4	0.406102	0.896714	0.329752	0.392434	0.447447	0.454773	0.586854	1	1	1	0.513992	0.604729	0.514139	1	1	0.649562	1	1	1	1	1	0.586545
HNRNPA1	5	0	5	4	0	4	0.648348	1	0.682523	0.452489	0.458379	1	1	1	1	1	1	1	0.495025	0.438347	1	1	1	1	1	1	1	1
IARS	6	0	6	4	0	4	0.616497	1	0.621837	0.40863	0.435521	1	1	1	1	1	1	1	0.457624	0.293824	1	1	0.616596	1	1	1	1	1
ID3	11	0	11	4	0	4	0.404652	0.827986	0.227895	0.429775	0.506868	0.454071	0.611958	1	0.699986	1	0.420059	0.519096	1	1	1	1	0.650032	1	1	1	0.677138	0.503981
ITGB7	5	0	5	4	0	4	0.424476	1	0.377856	0.433426	0.445355	0.441267	1	1	1	1	1	1	1	1	1	1	0.639385	1	1	1	1	1
ITM2A	7	0	7	4	0	4	0.616626	0.919895	0.417434	0.48938	0.559691	1	1	1	1	0.679579	1	1	0.36324	0.202634	1	1	1	1	0.690894	1	1	1
KLRF1	9	0	9	4	0	4	0.588226	0.90556	0.235201	0.592768	0.524934	1	1	1	1	0.622239	0.640011	0.467728	0.162906	0.149864	1	1	0.536744	1	1	1	1	1
LAT	6	0	6	4	0	4	0.590381	1	0.65985	0.326158	0.375516	1	1	1	1	1	1	1	0.457519	0.419305	1	1	0.676804	1	1	1	1	1
LAX1	7	0	7	4	0	4	0.463843	1	0.411456	0.397062	0.478835	0.56802	1	1	1	1	1	1	0.553833	0.411201	1	1	0.631278	1	1	1	1	1
LDLRAP1	8	0	8	4	0	4	0.4002	0.911561	0.484655	0.247568	0.317249	0.551329	1	1	0.646245	1	1	1	0.58418	0.444682	1	1	1	1	0.640369	1	1	1
LEF1	13	0	13	4	0	4	0.313156	0.769674	0.234677	0.304702	0.353182	0.360062	1	0.563603	0.515092	1	0.632382	1	0.624298	0.500626	0.684182	1	1	1	0.558223	0.552334	0.672885	1
LGALS2	6	0	6	4	0	4	0.665625	1	0.297519	0.69604	0.668941	1	1	1	1	1	0.423064	1	0.220994	0.220946	1	1	1	1	1	1	1	1
LOC102724229	4	0	4	4	0	4	0.661719	1	1	0.348687	0.298187	1	1	1	1	1	1	1	0.453597	0.363954	1	1	1	1	1	1	1	1
LRBA	5	0	5	4	0	4	0.703087	1	1	0.410307	0.402042	1	1	1	1	1	1	1	0.440781	0.28023	1	1	0.656906	1	1	1	1	1
MAN1C1	5	0	5	4	0	4	0.533789	1	0.346087	0.384423	0.404645	1	1	1	1	1	1	1	0.458547	1	1	1	1	1	1	1	1	0.659326
MAP3K4	5	0	5	4	0	4	0.58679	1	0.45412	0.457122	0.43592	1	1	1	1	1	1	1	0.50355	0.328299	1	1	1	1	1	1	1	1
MAP3K7CL	6	0	6	4	0	4	0.59697	1	0.311187	0.531378	0.545316	1	1	1	1	1	0.411415	1	0.364751	0.334426	1	1	1	1	1	1	1	1
MAP4K1	6	0	6	4	0	4	0.413178	1	0.317311	0.332535	0.369754	0.633112	1	1	1	1	1	1	0.542094	0.417554	1	1	1	1	1	1	1	1
MARCKSL1	6	0	6	4	0	4	0.410127	0.913463	0.448361	0.322362	0.397014	0.472769	0.653851	1	1	1	1	1	0.609162	1	1	1	1	1	1	1	1	1
PIK3IP1	9	0	9	4	0	4	0.376355	0.884055	0.351929	0.300698	0.390793	0.462	1	0.536222	1	1	0.697297	1	1	1	0.690751	1	1	1	1	0.667869	0.683875	1
PPP1R16B	6	0	6	4	0	4	0.477526	1	0.443409	0.358282	0.431183	0.677231	1	1	1	1	1	1	0.484355	1	1	1	0.694521	1	1	1	1	1
PRKCH	6	0	6	4	0	4	0.369879	1	0.383631	0.332602	0.371264	0.392019	1	1	1	1	1	1	1	1	1	1	0.597614	1	1	1	0.692189	1
PRKCQ	5	0	5	4	0	4	0.49247	1	0.364414	0.288359	0.317108	1	1	1	1	1	1	1	0.370851	1	1	1	0.68705	1	1	1	1	1
RASGRP1	8	0	8	4	0	4	0.353113	1	0.302255	0.24469	0.254557	0.610948	1	1	1	1	0.601751	1	0.221833	1	1	1	0.563073	1	1	1	0.667022	1
RNF144A	5	0	5	4	0	4	0.558895	1	0.421215	0.42187	0.392495	1	1	1	1	1	0.652177	1	0.483022	1	1	1	1	1	1	1	1	1
RPL10A	7	0	7	4	0	4	0.47465	0.765285	0.476127	0.38184	0.45683	0.583805	0.585652	0.475489	1	1	1	1	0.515411	1	1	1	1	1	1	1	1	1
RPS6KA5	5	0	5	4	0	4	0.522894	0.921127	0.290896	0.389985	0.410694	1	1	1	1	0.68451	1	1	0.310501	1	1	1	1	1	1	1	1	1
SGK1	5	0	5	4	0	4	0.540253	0.885936	0.461717	0.366448	0.332845	1	1	0.543744	1	1	1	1	0.353945	1	1	1	1	1	1	1	1	1
SH3YL1	5	0	5	4	0	4	0.490294	1	0.414873	0.266184	0.28012	1	1	1	1	1	1	1	0.264264	1	1	1	0.657848	1	1	1	1	1
SLC38A1	4	0	4	4	0	4	0.493731	1	0.341009	0.278234	0.355682	1	1	1	1	1	1	1	0.491957	1	1	1	1	1	1	1	1	1
SPOCK2	13	0	13	4	0	4	0.271783	0.684705	0.280956	0.225734	0.277924	0.302517	0.594849	0.51496	0.62901	1	0.663643	0.655394	0.584419	1	1	1	0.688028	1	0.650957	1	0.638726	1
STAT4	9	0	9	4	0	4	0.422329	0.917101	0.379102	0.381069	0.425062	0.504083	0.668405	1	1	1	1	1	0.275923	1	1	1	0.695022	0.666223	1	1	0.697642	1
TARBP1	5	0	5	4	0	4	0.556363	1	0.298095	0.4914	0.435958	1	1	1	1	1	1	1	0.411896	1	1	1	1	1	1	1	1	0.697934
TARP	6	1	5	4	0	4	0.547184	1.1322	0.381787	0.380546	0.426403	1	1	1	1.52882	1	1	1	0.43501	1	1	1	1	1	1	1	1	0.648046
TBC1D4	7	1	6	4	0	4	0.531067	1	0.326406	0.398422	0.399441	1	1	1	1	1	1	1	0.293169	1	1	1	1	1.75346	0.60107	1	1	0.616105
TCL1A	5	0	5	4	0	4	0.489346	1	0.374673	0.204696	0.378015	1	1	1	1	1	0.428736	1	1	1	1	1	1	1	1	1	1	0.528011
TGFBI	9	0	9	4	0	4	0.380833	0.836477	0.358423	0.450207	0.442909	0.271791	0.687711	1	0.658198	1	0.535908	1	0.57241	1	1	1	1	0.611247	1	1	1	1
TNFRSF25	10	0	10	4	0	4	0.436409	0.808543	0.326999	0.408898	0.445117	0.564621	1	1	0.567151	0.667022	1	1	0.616827	1	1	1	1	1	1	0.675447	0.659666	0.488711
TRAF5	4	0	4	4	0	4	0.500684	1	0.414369	0.250357	0.338009	1	1	1	1	1	1	1	0.287323	1	1	1	1	1	1	1	1	1
TRIB2	5	0	5	4	0	4	0.395069	1	0.37411	0.270183	0.296393	0.639591	1	1	1	1	1	1	0.418358	1	1	1	1	1	1	1	1	1
TTC3	6	0	6	4	0	4	0.538976	1	0.372533	0.351161	0.432208	1	1	1	1	1	1	1	0.409232	1	1	1	1	1	0.688468	0.692905	1	1
TXK	7	0	7	4	0	4	0.458815	0.908922	0.268649	0.269876	0.296736	1	1	1	0.635687	1	1	1	0.374602	1	1	1	0.543985	1	0.599018	1	1	1
VPREB3	8	0	8	4	0	4	0.461113	1	0.29337	0.410796	0.51096	0.629327	1	1	1	1	0.432146	0.422292	1	1	1	1	0.692645	1	1	1	1	0.60241
ZAP70	5	0	5	4	0	4	0.504842	1	0.463164	0.26855	0.287654	1	1	1	1	1	1	1	0.378946	1	1	1	0.614946	1	1	1	1	1
ZNF266	5	0	5	4	0	4	0.573078	1	0.402577	0.439406	0.450329	1	1	1	1	1	1	1	0.411218	1	1	1	1	1	1	1	1	0.620232
2017-03-01	4	4	0	3	3	0	1.49781	1	1	2.13493	1.85632	1	1	1	1	1	1	1	3.6062	2.37361	1	1	1	1	1	1	1	1
ADAM9	4	4	0	3	3	0	1.98476	1	2.08585	2.91971	1.93349	1	1	1	1	1	1	1	3.25098	1	1	1	1	1	1	1	1	1
AGPAT9	7	7	0	3	3	0	1.50743	1.26803	2.21976	1	1	1.80995	1	1	1	2.07211	1	1	2.22173	1.9015	1.78891	1	1	1	1	1	1.70273	1
ALDOA	5	5	0	3	3	0	1.1506	1.27105	1.60239	1	1	1	1	1	1	2.0842	1	1	2.26655	2.81532	1.51378	1	1	1	1	1	1	1
ALOX5AP	7	7	0	3	3	0	1.76931	1	2.00233	1.64258	1.7584	1.67392	1	1	1	1	1.79723	1	2.9753	3.78644	1	1	1	1	1	1	1	1
ANXA1	6	6	0	3	3	0	3.14037	1.15148	1	4.59348	3.74532	3.22269	1.60591	1	1	1	1	1	1	1.57208	1	1	1.512	1	1	1	1	1
AP5B1	3	3	0	3	3	0	1.31625	1	2.26502	1	1	1	1	1	1	1	1	1	2.94291	3.94166	1	1	1	1	1	1	1	1
APMAP	7	7	0	3	3	0	1.6572	1	2.29186	1.77054	1.56642	1	1	1	1	1	1.91443	1	3.5014	4.4405	1	1	1	1	1	1	1.54908	1
AQP9	11	11	0	3	3	0	1.93775	1.33617	2.09821	1.88218	1.93573	1.83486	1	1	1	2.34467	1.77889	1	1.87021	2.13721	1.72712	1	1	1	1	1	1.56138	1.59949
ASGR2	6	6	0	3	3	0	1.90631	1	2.33501	2.37417	1.91608	1	1	1	1	1	1	1	2.17014	1.68011	1	1	1	1	1	1	1.58883	1
ATP11B	4	4	0	3	3	0	1.80495	1	2.02576	2.36855	1.82548	1	1	1	1	1	1	1	2.7049	1	1	1	1	1	1	1	1	1
AZU1	4	4	0	3	3	0	1.47055	1	2.88218	1	1	1	1	1	1	1	2.10077	2.17504	1	1.83925	1	1	1	1	1	1	1	1
BASP1	9	9	0	3	3	0	1.59083	1.2506	2.06083	1	1.54131	1.76118	1	1	1	2.0024	1.84937	1	2.25632	1.96967	1.67168	1	1	1	1	1	1	1.72861
BAZ1A	8	8	0	3	3	0	2.19994	1.16207	1.87704	2.70709	2.28102	1.93461	1.64826	1	1	1	1	1	1.82415	2.01572	1.85151	1	1	1	1	1	1	1
C19ORF59	4	4	0	3	3	0	4.06565	1.87208	1	1	1	13.2626	4.48833	1	1	1	1	1	1	1	2.58866	1	1	1	1	1.52695	1	1
C1GALT1C1	4	4	0	3	3	0	2.63624	1	2.1471	3.98724	3.41064	1	1	1	1	1	1	1	1.57654	1	1	1	1	1	1	1	1	1
C1QA	5	5	0	3	3	0	2.96397	1	1.86031	5.0226	3.97298	1	1	1	1	1	2.20402	1	1.76991	1	1	1	1	1	1	1	1	1
CAPG	5	5	0	3	3	0	1.71268	1	2.32289	1.88929	1.63854	1	1	1	1	1	1	1	3.35233	3.61141	1	1	1	1	1	1	1	1
CARD6	3	3	0	3	3	0	1.33147	1	2.32587	1	1	1	1	1	1	1	1	1	2.84495	2.51699	1	1	1	1	1	1	1	1
CASP1	5	5	0	3	3	0	1.53429	1.43361	1	2.09468	2.04248	1	1	1.79308	1	1.94137	1	1	1	1	2.28467	1	1	1	1	1	1	1
CCR1	11	11	0	3	3	0	1.68913	1.6328	1.60211	1.80538	1.68237	1.66667	1.98926	1	1	2.54194	1	2.09404	1.83925	1.84434	2.27894	1	1	1	1	1	1.65275	1
CD14	6	6	0	3	3	0	1.13844	1.42672	1.55378	1	1	1	1	1.523	1	2.18388	1	1	2.01207	3.57015	1.54226	1	1	1	1	1	1	1
CD82	4	4	0	3	3	0	1.48293	1	2.18255	1	1	1.74917	1	1	1	1	1	1	2.44559	2.97442	1	1	1	1	1	1	1	1
CDC42EP3	5	5	0	3	3	0	1.69001	1	2.3884	1.7138	1.65782	1	1	1	1	1	1	1	2.38379	2.31589	1	1	1	1	1	1	1	1
CEBPA	5	5	0	3	3	0	1.33002	1.26198	1.65397	1	1	1.66611	1	1	1	2.04792	1	1	3.16056	3.15956	1	1	1	1	1	1	1	1
CHPT1	6	6	0	3	3	0	1.13983	1.2676	1	1	1	1.55933	1	1	1	2.07039	1	1	2.29621	1	1.76866	1	1	1.87091	1	1	1	2.51636
CKLF	7	7	0	3	3	0	2.29932	1.2361	1	3.45662	3.13087	1.60979	1	1	1	1.94439	1	1	1.76305	2.56608	1.70474	1	1	1	1	1	1	1
CLEC4D	5	5	0	3	3	0	2.74741	1	7.98965	1	1	1	1	1	1	1	2.39917	1.77944	1	1	1	1	1.95206	1	1	1	1	2.68456
CLIC1	8	8	0	3	3	0	2.16702	1.3403	1	3.0003	2.918	1.74978	1	1.5758	1	1.7854	1	1	1.54943	2.13083	1.57555	1	1	1	1	1	1	1
CSGALNACT2	4	4	0	3	3	0	1.55802	1	2.41027	1.82183	1	1	1	1	1	1	1	1	2.34797	2.01572	1	1	1	1	1	1	1	1
CSTA	4	4	0	3	3	0	3.34358	1	2.86357	5.07614	4.43459	1	1	1	1	1	1	1	1	1	1	1	1	1	1	1	1	1.52486
DACH1	4	4	0	3	3	0	1.2772	1	2.10882	1	1	1	1	1	1	1	1	1	3.85951	2.62467	1	1	1	1	1	1	1.61252	1
DHRS13	4	4	0	3	3	0	1.37692	1	2.50768	1	1	1	1	1	1	1	1	1	3.00661	4.39754	1	1	1	1	1	1	1.52116	1
DIRC2	6	6	0	3	3	0	1.5388	1	2.40327	1	1	1.75193	1	1	1	1	1	1	2.57732	2.03087	1.77588	1	1	1	1	1	1.57606	1
DNAJC5	3	3	0	3	3	0	1.37195	1	2.4878	1	1	1	1	1	1	1	1	1	2.31267	2.44439	1	1	1	1	1	1	1	1
DOK3	6	6	0	3	3	0	2.3133	1	3.6828	1.86498	1.95963	1.74581	1	1	1	1	1	1	2.29463	2.32775	1	1	1	1	1	1	1	1
DSE	5	5	0	3	3	0	1.84411	1	2.15119	2.31321	1.91205	1	1	1	1	1	1	1	2.00682	1	1	1	1	1	1	1	1.52919	1
DUSP3	9	9	0	3	3	0	1.97534	1.16904	1.79905	2.49066	2.61165	1	1	1	1	1.67616	1.69777	1	1	1.50512	2.92227	1	1	1	1	1	1.51844	1.54703
ECGF1	5	5	0	3	3	0	1	1.87151	1	1	1	1	1.65645	2.28571	1	2.54388	1	1	1	1	2.0028	1	1	1	1	1.52602	1	1
ENTPD1	6	6	0	3	3	0	1.93323	1	2.18818	2.05297	1.90949	1.58228	1	1	1	1	1	1	1.94856	2.13493	1	1	1	1	1	1	1	1
ENTPD7	3	3	0	3	3	0	1.43836	1	2.75344	1	1	1	1	1	1	1	1	1	2.886	2.25378	1	1	1	1	1	1	1	1
ETV7	4	4	0	3	3	0	2.0559	1	1.76061	2.69978	2.76319	1	1	1	1	1	1	1	1	1	1	1	1	1	2.05128	1	1	1
EXOC6	3	3	0	3	3	0	1.28875	1	2.15498	1	1	1	1	1	1	1	1	1	2.41371	2.06271	1	1	1	1	1	1	1	1
FAM105A	5	5	0	3	3	0	1.70902	1	2.10604	2.02963	1.70039	1	1	1	1	1	1	1	2.08594	1.52718	1	1	1	1	1	1	1	1
FAM89A	3	3	0	3	3	0	1.84617	1	3.34429	1	1	2.0404	1	1	1	1	1	1	2.36911	1	1	1	1	1	1	1	1	1
FGD4	3	3	0	3	3	0	1.36781	1	2.47123	1	1	1	1	1	1	1	1	1	2.10615	2.30203	1	1	1	1	1	1	1	1
FNDC3B	4	4	0	3	3	0	1.87188	1	1.95183	2.20361	2.33209	1	1	1	1	1	1	1	2.44798	1	1	1	1	1	1	1	1	1
FOSL2	5	5	0	3	3	0	1.69967	1	2.20148	1.69463	1.90259	1	1	1	1	1	1	1	2.24921	2.75406	1	1	1	1	1	1	1	1
FUT7	4	4	0	3	3	0	1.50228	1	3.00911	1	1	1	1	1	1	1	1	1	2.33209	4.0833	1	1	1	1	1	1	1	1.81192
GBP4	6	6	0	3	3	0	1	1.93606	1	1	1	1	1.50693	4.23729	1	1	2.0044	1	1	1	3.8373	1	1	1	1.72206	1.67673	1	1
GCH1	5	5	0	3	3	0	1.79376	1.1402	2.01776	2.0903	2.06697	1	1	1.56079	1	1	1.76943	1	1	1	1	1	1	1	1	1	1	1
GPR160	4	4	0	3	3	0	1.66074	1	3.06965	1	1	1.57332	1	1	1	1	1	1	4.07	3.17763	1	1	1	1	1	1	1	1
GPR97	3	3	0	3	3	0	1.80349	1	1	2.59134	2.62261	1	1	1	1	1	1	1	3.87147	1	1	1	1	1	1	1	1	1
GRAMD1A	4	4	0	3	3	0	1.38263	1	2.5305	1	1	1	1	1	1	1	1	1	2.41838	3.71058	1.51768	1	1	1	1	1	1	1
GRINA	7	7	0	3	3	0	1.45947	1.17038	1.53001	1	1	2.30787	1	1	1	1.68152	1.67661	1	4.69484	5.13875	1	1	1	1	1	1	1	1.52393
GSTO1	5	5	0	3	3	0	2.35061	1	1.66284	2.70416	2.53357	2.50188	1	1	1	1	1	1	1	1	1.87688	1	1	1	1	1	1	1
H1F0	5	5	0	3	3	0	1.28146	1.61957	1	1	1	2.12585	2.27998	1	1	2.19829	1	1.83524	1	1	1.70068	1	1	1	1	1	1	1
H2AFJ	4	4	0	3	3	0	1.3994	1.27587	2.5976	1	1	1	1	1	1	2.10349	1	1	1	1	1.93874	1	1	1	1	1	2.09897	1
HCK	8	8	0	3	3	0	1.37585	1.2717	1.70227	1	1	1.80115	1	1	1	2.08681	1.54121	1	2.81373	3.85951	1.52509	1	1	1	1	1	1.52071	1
HDAC4	6	6	0	3	3	0	1.8877	1	2.4188	2.11954	2.01248	1	1	1	1	1	1	1	1.84366	1	1.50807	1	1	1	1	1	1	1.71851
HIST1H2AD	4	4	0	3	3	0	1.99825	1	1	2.79096	3.20205	1	1	1	1	1	1	1	1.70039	2.05465	1	1	1	1	1	1	1	1
HIST1H2BK	9	9	0	3	3	0	1.88178	1.13052	2.20274	1.58053	1.65618	2.08768	1.52207	1	1	1	1.52824	1	1.93949	1	2.28885	1	1	1	1	1	1.57441	1
HMGB2	8	8	0	3	3	0	2.31517	1.1402	2.23535	3.02297	2.03542	1.96696	1.56079	1	1	1	1.63604	1	1	1.55448	1	1	1	1	1	1	1	1.84672
HPGD	3	3	0	3	3	0	1.36266	1	2.45065	1	1	1	1	1	1	1	1	1	4.29553	2.50564	1	1	1	1	1	1	1	1
HPSE	6	6	0	3	3	0	2.24799	1	2.98671	2.12314	2.23764	1.64447	1	1	1	1	1	1	1.99641	1	1	1	1	1	1	1	1.80975	1
IFI30	7	7	0	3	3	0	1.33431	1.79528	1.8355	1	1	1.50173	1	2.23214	1	2.94898	1	1	1.84604	1.82315	2.26296	1	1	1	1	1	1	1
IFNGR1	6	6	0	3	3	0	2.13025	1.12965	1.67649	2.66383	2.15146	2.02922	1.5186	1	1	1	1	1	1	1.67504	1	1	1	1	1	1	1	1
INSL3	4	4	0	3	3	0	2.2484	1	3.18214	2.20119	2.61028	1	1	1	1	1	1.57798	1	1	1	1	1	1	1	1	1	1	1
LAMTOR5	5	5	0	3	3	0	1.67593	1	1.65871	2.20848	1.83655	1	1	1	1	1	1	1	2.23414	2.55754	1	1	1	1	1	1	1	1
LDHA	7	7	0	3	3	0	2.10464	1.14771	1.98333	1.89251	1.66834	2.87439	1.59084	1	1	1	1	1	2.70124	2.73898	1	1	1	1	1	1	1	1
LHFPL2	7	7	0	3	3	0	2.00497	1	2.29351	2.55624	2.17014	1	1	1	1	1	1.6624	1.53353	1	1	1.72087	1	1	1	1	1	1	1.97278
LILRA2	3	3	0	3	3	0	1	1.34652	1	1	1	1	1	1	1	2.38607	1	1	2.14638	2.2779	1	1	1	1	1	1	1	1
LOC648984	4	4	0	3	3	0	1.51947	1.5926	1	1	1	3.07787	1.82715	1	1	2.54323	1	1	1	1	2.26347	1	1	1	1	1	1	1
LOC728358	4	4	0	3	3	0	3.03728	2.17735	1	1	1	9.14913	2.84091	1	1	3.86847	1	1	1	1	1.78635	1	1	1	1	1	1	1
MAFB	8	8	0	3	3	0	1.16417	1.85032	1.65668	1	1	1	2.14179	2.31965	1	1.93986	1	1.53211	1.53468	1	2.38379	1	1	1	1.51653	1	1	1
MAFG	5	5	0	3	3	0	1.7802	1	2.19647	1.92753	1.99681	1	1	1	1	1	1	1	2.28519	2.45158	1	1	1	1	1	1	1	1
MANSC1	3	3	0	3	3	0	1.6674	1	3.6696	1	1	1	1	1	1	1	1	1	2.57003	2.27066	1	1	1	1	1	1	1	1
MAP2K6	4	4	0	3	3	0	1.55946	1	1	2.2168	2.02102	1	1	1	1	1	1	1	2.56739	1.96309	1	1	1	1	1	1	1	1
MARCKS	8	8	0	3	3	0	1.38375	1.59785	1.97882	1	1.55618	1	1.77588	1.75193	1	1.86359	1	1	2.00763	3.24781	2.00562	1	1	1	1	1	1	1
MARCO	7	7	0	3	3	0	2.75753	1	2.69981	3.11624	4.21408	1	1	1	1	1	1.7757	1	1.78987	1.83621	1	1	1	1.5586	1	1	1	1
MCTP1	4	4	0	3	3	0	3.03099	1	3.09484	3.95413	4.07498	1	1	1	1	1	1	1	1.78221	1	1	1	1	1	1	1	1	1
MEF2A	5	5	0	3	3	0	1.73423	1	2.0046	2.25023	1.68209	1	1	1	1	1	1	1	2.2899	1.85185	1	1	1	1	1	1	1	1
MGAM	8	8	0	3	3	0	2.35469	1	4.68098	1.97006	1.76772	1	1	1	1	1	1.95873	1	3.90168	4.48833	1	1	1.50351	1	1	1	1.96065	1
MR1	3	3	0	3	3	0	1.77188	1	2.01718	2.01654	2.05381	1	1	1	1	1	1	1	1	1	1	1	1	1	1	1	1	1
MT2A	8	7	1	3	3	0	1.14834	1.9374	1	1.59337	1	1	3.1736	1	1	2.57599	1	1.84629	0.64834	1	2.50188	1.73974	1	1	1	1.72503	1	1
MTHFD2	6	6	0	3	3	0	3.17013	1.12679	2.64848	4.9554	4.07664	1	1	1	1	1.50716	1.50046	1	1	1	1	1	1	1	1	1	1	1.53941
NAMPT	9	8	1	3	3	0	2.03068	1.25981	2.3395	2.20751	1.76741	1.80832	1	1	0.641149	2.39808	1.65834	1	1	1	1.82382	1	1	1	1	1	1.99469	1
NBN	4	4	0	3	3	0	2.09707	1	2.48758	2.37417	2.52653	1	1	1	1	1	1.57166	1	1	1	1	1	1	1	1	1	1	1
NCOA7	5	5	0	3	3	0	1.2923	2.04045	1	1	1	2.1692	2.71592	3.4459	1	1	1	1.57238	1	1	1.65508	1	1	1	1	1	1	1
NDUFAF1	4	4	0	3	3	0	1.82013	1	1.97599	2.13675	2.16779	1	1	1	1	1	1	1	2.13584	1	1	1	1	1	1	1	1	1
NDUFB3	6	6	0	3	3	0	3.30921	1	1.75371	5.18672	4.09668	2.19974	1	1	1	1	1	1	1.9984	1	1.61368	1	1	1	1	1	1	1
NLRC4	4	4	0	3	3	0	2.47015	1	5.56097	1	1	2.31965	1	1	1	1	2.02307	1	1	1	1	1	1	1	1	1	1.82346	1
NT5C3	5	5	0	3	3	0	1.12549	1.93711	1	1	1	1.50195	2.26655	2.86533	1	1.61655	1	1	1	1	2.1777	1	1	1	1	1	1	1
OAS2	9	8	1	3	3	0	0.91072	2.27284	1	1	0.64288	1	2.07125	3.71195	1.60051	1.70765	1	2.62992	1	1	1.90767	1.98373	1.80371	1	1	1	1	1
OSCAR	7	7	0	3	3	0	1.68805	1.25948	2.49792	1	1	2.25428	1	1	1	2.03791	1.69004	1.53277	1	1	1.66834	1	1	1	1	1	1.75627	1
OTOF	3	3	0	3	3	0	1	1.60353	1	1	1	1	1	1	3.41413	1	1	2.22958	1	1	1	2.75028	1	1	1	1	1	1
PARP14	9	9	0	3	3	0	1	2.05838	1	1	1	1	1.71116	3.91696	1	1.60539	1	2.01241	1	1	2.57003	1.84162	1.69986	1	1.69837	1.53657	1	1
PCMT1	7	7	0	3	3	0	2.11531	1.13156	1.56893	2.64901	2.31911	1.92419	1.52625	1	1	1	1	1	2.0816	1	1.63908	1	1	1	1	1	1	1
PDGFC	4	4	0	3	3	0	1.99995	1	2.67535	2.67809	1.64636	1	1	1	1	1	1	1	2.60281	1	1	1	1	1	1	1	1	1
PECR	5	5	0	3	3	0	2.38516	1	3.81386	1.91534	1.72592	2.08551	1	1	1	1	1	1	2.27998	1	1	1	1	1	1	1	1	1
POR	5	5	0	3	3	0	2.13758	1	2.7746	2.07641	1.96889	1.7304	1	1	1	1	1	1	4.12712	1	1	1	1	1	1	1	1	1
PRIC285	6	6	0	3	3	0	1	2.4027	1	1	1	1	2.49066	4.06339	1	2.05677	1	1	1	1	1.88076	1.82615	1	1	1	1.71556	1	1
QPCT	9	9	0	3	3	0	1.71781	1.29609	2.31446	1.72831	1.82849	1	1	1	1	2.18436	1	1	2.27531	1	1.7322	1	1	1.50376	1	1	1.77224	1.86393
RAB20	6	6	0	3	3	0	2.97935	1	4.60114	3.27118	3.04507	1	1	1	1	1	1.58935	1	1.55933	1	1	1	1	1	1	1	1	1.64393
RALB	11	11	0	3	3	0	1.82788	1.30765	1.87571	1.68862	2.04332	1.70387	1	1.68237	1	1.54823	1.59253	1	2.73748	1	2.04332	1	1	1	1	1	1.61412	1.60849
RAP1GAP	5	5	0	3	3	0	1.71044	1.56539	3.09989	1	1	1.74186	1	1	1	3.26158	2.1854	1	1	1	1.9459	1	1	1	1	1	1	1
RIT1	4	3	1	3	3	0	2.36482	1	2.44826	2.95946	3.05157	1	1	1	1	1	1	1	1	1	1	1	0.658781	1	1	1	1	1
ROPN1L	8	8	0	3	3	0	1.78841	1.18914	3.02101	1	1	2.13265	1	1	1	1.75654	1.53306	1	2.78707	1	1.71438	1	1	1	1	1	1.9911	1.74886
RP11-548H18.2	3	3	0	3	3	0	2.17258	1	1	3.01114	3.67918	1	1	1	1	1	1	1	2.60417	1	1	1	1	1	1	1	1	1
SAMD9	8	8	0	3	3	0	1.55954	2.30465	1	2.31214	1.92604	1	2.62605	3.93391	1	1.65865	1	1.81989	1	1	1.90114	1.69062	1	1	1	1	1	1
SAT1	9	9	0	3	3	0	1.66745	2.1137	1.58433	1.67476	1.6975	1.71321	2.11238	3.27332	1	2.06911	1.60487	1	1	1	1.81785	1	1	1	1	1	1	1
SBNO2	8	8	0	3	3	0	1.8465	1.14557	2.35428	1.68776	1.82882	1.51515	1	1	1	1.58228	2.25638	1	2.4432	1	1	1	1	1	1	1	1.57529	1
SEMA4A	8	8	0	3	3	0	1.69038	1.41738	2.39473	1.59312	1	1.77368	1	1	1	2.66951	1	1	2.09908	1	1.67168	1	1	1	1	1	1.72138	1.60436
SHKBP1	6	6	0	3	3	0	1.4728	1.25352	2.2762	1	1	1.61499	1	1	1	2.0141	1	1	2.07125	1	1	1	1	1	1	1	1.53239	1.58228
SIAH2	7	7	0	3	3	0	1.31786	1.29681	1.62452	1	1	1.6469	1	1	1	2.18723	1	1	1.73792	1	2.63713	1	1	1	1	1.64962	1	3.12012
SIRPA	6	6	0	3	3	0	1.41627	1.33837	2.15337	1.51172	1	1	1	1	1	2.35349	1	1	2.43013	1	1.55715	1	1	1	1	1	1.66522	1
SLC36A1	4	4	0	3	3	0	1.70738	1	2.17695	2.07555	1.57704	1	1	1	1	1	1	1	2.09161	1	1	1	1	1	1	1	1	1
SMARCD3	5	5	0	3	3	0	2.64356	1	4.17867	2.77778	2.6178	1	1	1	1	1	1	1	1	1	1	1	1	1	1	1	1.61214	1.65755
SNX3	7	7	0	3	3	0	1.87623	1.14676	1.81242	2.1004	2.02102	1.57109	1	1	1	1.58705	1	1	2.16873	1	1.79019	1	1	1	1	1	1	1
SPATS2L	4	4	0	3	3	0	1	1.84399	1	1	1	1	1	3.37154	2.00441	1	1	2.98631	1	1	1	1.97863	1	1	1	1	1	1
SPTLC2	5	5	0	3	3	0	1.78122	1	2.11604	2.14316	1.86567	1	1	1	1	1	1	1.56469	2.4728	1	1	1	1	1	1	1	1	1
STAB1	4	4	0	3	3	0	1.70451	1	1.69127	2.09424	2.03252	1	1	1	1	1	1	1	2.37192	1	1	1	1	1	1	1	1	1
STAT2	6	6	0	3	3	0	1	2.21379	1	1	1	1	1.93874	4.91642	1	1	1	1.62427	1	1	2.19732	1.70678	2.06933	1	1	1	1	1
TDRD7	7	7	0	3	3	0	1.51169	1.71847	1	2.27118	1.77557	1	2.12947	2.10615	1	1.63827	1	1.90217	1	1	1.95198	1	1	1	1	1	1	1
TMEM140	5	5	0	3	3	0	1	2.11792	1	1	1	1	2.04834	3.43053	1	1.99283	1	1.63886	1	1	2.08812	1	1	1	1	1	1	1
TMEM165	3	3	0	3	3	0	2.80391	1	2.37977	4.81928	3.01659	1	1	1	1	1	1	1	1	1	1	1	1	1	1	1	1	1
TMEM260	4	4	0	3	3	0	2.31238	1	2.18873	2.6137	3.44709	1	1	1	1	1	1	1	1.99283	1	1	1	1	1	1	1	1	1
TRPM2	4	4	0	3	3	0	2.36155	1	3.66858	2.60417	2.17344	1	1	1	1	1	1	1	1.84775	1	1	1	1	1	1	1	1	1
TSHZ3	5	5	0	3	3	0	1.67781	1	2.70761	1	1	2.00361	1	1	1	1	1	1	2.32937	1	1.70358	1	1	1	1	1	1.67553	1
UBE2J1	5	5	0	3	3	0	1.93576	1	1.631	2.26193	2.1901	1.66003	1	1	1	1	1	1	2.27169	1	1	1	1	1	1	1	1	1
UBE2L6	6	6	0	3	3	0	1.16674	1.66225	1	1	1.66694	1	1	2.45459	1	2.19443	1	1	1	1	2.77393	1.52346	1	1	1	1.62101	1	1
UQCRQ	3	3	0	3	3	0	2.63386	1	1	4.3592	3.15358	2.02265	1	1	1	1	1	1	1	1	1	1	1	1	1	1	1	1
USP18	4	4	0	3	3	0	1	1.50279	1	1	1	1	1	3.01114	1	1	1	1.55207	1	1	1	2.1725	2.04913	1	1	1	1	1
VNN2	7	7	0	3	3	0	1.93653	1.32078	1.95363	2.48942	2.30309	1	1	1	1	2.28311	1	1	1.54107	1	1.55666	1	1	1	1	1	1.62601	1
WIPI1	6	6	0	3	3	0	1.81482	1.16241	2.10756	1.57679	1.54488	2.03004	1	1	1	1.64962	1	1	3.49528	1	1	1	1	1	1	1	1	1
WSB1	4	4	0	3	3	0	1.67536	1	1	2.35073	2.35073	1	1	1	1	1	1	1	2.24871	1	1.68464	1	1	1	1	1	1	1
CCL3	4	2	2	3	2	1	1.27374	1	2.09495	1	1	1	1	1	1	1	2.09118	1	0.490918	0.583499	1	1	1	1	1	1	1	1
LSP1	5	2	3	3	2	1	0.815586	1	1	0.613836	0.648508	1	1	1	1	1	1	1	2.11461	2.39464	1	1	1	0.368406	1	1	1	1
P2RY14	5	4	1	3	2	1	2.49763	1	1.52648	3.52237	3.94166	1	1	1	1	1	1	1	0.217708	1	1	1	1	1	1.60798	1	1	1
S100A8	7	6	1	3	2	1	1.95435	1.66226	1	1.90949	1.91571	2.99222	2.20604	1.81192	1	1.63106	1	1	0.297239	1	1	1	1	1	1	1	1	1
CD160	8	1	7	3	1	2	0.550022	1.35503	0.203817	0.485625	0.510647	1	1	1	2.42014	1	0.665191	0.654108	1	1	1	1	0.583066	1	1	1	1	0.677231
HLA-DRB6	6	2	4	3	1	2	0.743129	1	0.488089	1	1	0.484426	1	1	1	1	0.588078	0.63158	1	1	1.59185	2.39578	1	1	1	1	1	1
LYSMD2	5	2	3	3	1	2	0.922333	1.33976	0.689332	1	1	1	1	2.35905	1	1	1	1	0.377615	0.291639	1.77494	1	1	1	1	1	1	1
2017-09-06	4	0	4	3	0	3	0.726673	1	1	0.407664	0.499027	1	1	1	1	1	1	1	0.451732	1	1	1	1	1	0.694203	1	1	1
ABHD14A	5	0	5	3	0	3	0.597829	1	0.471325	0.424646	0.495344	1	1	1	1	1	1	1	0.599197	0.547106	1	1	1	1	1	1	1	1
ADCK3	4	0	4	3	0	3	0.591156	1	0.467616	0.468999	0.428009	1	1	1	1	1	0.64696	1	1	1	1	1	1	1	1	1	1	1
ADRB2	6	0	6	3	0	3	0.790428	1	0.497392	1	1	0.664319	1	1	1	1	0.651042	1	0.458526	0.419815	1	1	0.623427	1	1	1	1	1
AES	5	0	5	3	0	3	0.477585	1	0.41968	0.39302	0.417136	0.680504	1	1	1	1	1	1	1	1	1	1	1	0.622123	1	1	1	1
AKR1B1	7	0	7	3	0	3	0.48782	0.921198	0.525663	0.397931	0.447908	0.579777	0.684791	1	1	1	1	1	0.562873	0.458463	1	1	1	1	1	1	1	1
ANKRD36B	6	0	6	3	0	3	0.676082	1	0.480816	0.580383	0.643128	1	1	1	1	1	1	1	0.352485	0.269193	1	1	0.592487	1	1	1	1	1
APEX1	5	0	5	3	0	3	0.607693	1	0.517416	0.436053	0.477304	1	1	1	1	1	1	1	0.585103	0.396149	1	1	1	1	1	1	1	1
ARHGEF18	6	0	6	3	0	3	0.500579	1	0.582162	0.435521	0.414766	0.569866	1	1	1	1	1	1	0.565963	0.476417	1	1	1	1	1	1	1	1
ARL14EP	3	0	3	3	0	3	0.858224	1	0.432897	1	1	1	1	1	1	1	1	1	0.419798	0.342936	1	1	1	1	1	1	1	1
ATF7IP2	5	0	5	3	0	3	0.605531	1	0.402577	0.462599	0.556948	1	1	1	1	1	1	1	0.571657	0.488377	1	1	1	1	1	1	1	1
ATIC	5	0	5	3	0	3	0.593671	1	0.580179	0.366663	0.427844	1	1	1	1	1	1	1	0.502285	0.295998	1	1	1	1	1	1	1	1
AUTS2	5	0	5	3	0	3	0.467513	0.90623	0.372215	0.243279	0.254557	1	1	1	1	0.624922	1	0.611096	1	1	1	1	1	1	1	1	1	1
BACH2	5	0	5	3	0	3	0.473543	1	0.474293	0.185829	0.23405	1	1	1	1	1	1	1	0.578503	1	1	1	0.683462	1	1	1	1	1
BBS2	5	0	5	3	0	3	0.872611	1	0.490444	1	1	1	1	1	1	1	1	1	0.418831	0.344317	1	1	0.699489	1	1	1	1	0.666445
BIN1	6	0	6	3	0	3	0.456442	0.923925	0.431619	0.4158	0.51843	0.459918	0.695701	1	1	1	1	1	1	0.663262	1	1	1	1	1	1	1	1
BTN3A2	4	1	3	3	0	3	0.874574	1	0.498297	1	1	1	1	1	1	1	1	1	0.430552	0.320041	1.73611	1	1	1	1	1	1	1
BTN3A3	7	0	7	3	0	3	0.550357	1	0.517723	0.502892	0.49527	0.685542	1	1	1	1	1	1	0.336044	0.267137	1	1	1	1	1	1	1	0.681385
C12orf57	4	0	4	3	0	3	0.860703	1	0.442813	1	1	1	1	1	1	1	0.639353	1	0.389287	0.391573	1	1	1	1	1	1	1	1
CBX7	8	0	8	3	0	3	0.476511	0.824432	0.452686	0.477418	0.524329	0.45161	0.606833	0.690894	1	1	1	1	0.574152	1	1	1	1	1	1	1	1	0.695846
CCDC84	3	0	3	3	0	3	0.861189	1	0.444756	1	1	1	1	1	1	1	1	1	0.33428	0.37896	1	1	1	1	1	1	1	1
CCL4	3	0	3	3	0	3	1	1	1	1	1	1	1	1	1	1	1	1	0.323196	0.420628	1	1	0.495521	1	1	1	1	1
CD19	7	0	7	3	0	3	0.521489	1	0.493322	0.420999	0.557383	0.614251	1	1	1	1	1	0.461528	1	0.695024	1	1	1	1	1	1	1	0.575705
CD79A	6	0	6	3	0	3	0.440439	1	0.385541	0.299805	0.424646	0.651763	1	1	1	1	1	0.586526	1	1	1	1	1	1	1	1	1	0.617436
CD79B	9	0	9	3	0	3	0.531623	1	0.461899	0.464123	0.577768	0.622704	1	1	1	1	0.559906	0.477763	1	1	0.669658	1	1	0.619655	1	1	1	0.542623
CECR1	5	0	5	3	0	3	0.60292	1	0.667589	0.404384	0.339709	1	1	1	1	1	1	1	0.500726	0.342971	1	1	1	1	1	1	1	1
CFD	9	5	4	3	0	3	0.729443	1.19138	0.493684	1	1	0.424088	1	1	1	1.76554	1	1	0.402755	0.654022	1.7191	1	1.5924	1	1.60128	1.51103	1	1
CIRBP	8	0	8	3	0	3	0.463309	0.840332	0.495926	0.420681	0.382365	0.554262	0.663394	0.697934	1	1	0.567007	1	0.685025	1	1	1	1	1	1	1	1	1
CTSO	5	0	5	3	0	3	0.676103	1	0.438841	0.642013	0.623558	1	1	1	1	1	1	1	0.413924	0.269295	1	1	1	1	1	1	1	1
CUTA	5	0	5	3	0	3	0.66681	1	0.622895	0.487211	0.557134	1	1	1	1	1	1	1	0.489644	0.405022	1	1	1	1	1	1	1	1
CX3CR1	5	0	5	3	0	3	0.579862	1	0.494329	0.654493	0.674445	0.496179	1	1	1	1	1	1	0.36266	1	1	1	1	1	1	1	1	1
DDX24	6	0	6	3	0	3	0.507664	1	0.509796	0.486121	0.494022	0.540716	1	1	1	1	1	1	0.504847	0.423639	1	1	1	1	1	1	1	1
DHRS3	7	0	7	3	0	3	0.525643	1	0.353213	0.336564	0.412797	1	1	1	1	1	0.600948	1	0.539753	0.558472	1	1	0.664049	1	1	1	1	1
DPEP2	8	0	8	3	0	3	0.496242	0.768842	0.404094	0.52378	0.468823	0.58827	0.531858	0.543508	1	1	1	1	0.466483	0.522603	1	1	1	1	1	1	1	1
ECHDC2	8	0	8	3	0	3	0.440868	1	0.300843	0.429056	0.478171	0.555401	1	1	1	1	1	1	0.647962	0.583533	1	1	0.696738	1	1	1	1	0.528709
EEF2	9	0	9	3	0	3	0.524461	0.788643	0.659412	0.415386	0.448069	0.574977	0.654622	0.49995	1	1	1	1	0.632511	0.553097	1	1	1	0.573099	1	1	1	1
EIF3L	7	0	7	3	0	3	0.649704	0.859934	0.603082	0.47934	0.516396	1	1	0.439734	1	1	0.696499	1	0.551572	0.432545	1	1	1	1	1	1	1	1
EIF4B	6	0	6	3	0	3	0.688784	0.740782	1	0.533589	0.657117	0.56443	0.48605	0.477076	1	1	1	1	1	0.488663	1	1	1	1	1	1	1	1
EMR3	7	0	7	3	0	3	0.610092	0.713021	1	0.421461	0.559284	0.459622	0.481186	0.670961	0.699937	1	1	1	0.594142	1	1	1	1	1	1	1	1	1
ENOSF1	5	0	5	3	0	3	0.583125	1	0.342608	0.497934	0.491957	1	1	1	1	1	1	1	1	1	1	1	1	1	0.694155	1	1	0.637267
EPHX2	6	0	6	3	0	3	0.522096	0.916578	0.315208	0.362398	0.410779	1	1	1	0.666311	1	0.655923	1	1	1	1	1	1	1	1	1	1	0.654065
FAM102A	7	0	7	3	0	3	0.323672	0.917527	0.336411	0.149359	0.237654	0.571265	1	1	0.670107	1	0.659366	1	1	1	1	1	1	1	0.665956	1	1	1
FAM171A1	3	0	3	3	0	3	0.5989	1	0.459047	0.464231	0.472322	1	1	1	1	1	1	1	1	1	1	1	1	1	1	1	1	1
FCGBP	6	0	6	3	0	3	0.576309	1	0.355075	0.46307	0.487092	1	1	1	1	1	0.698557	1	1	1	1	1	0.615802	1	1	1	0.687389	1
FCRLA	5	0	5	3	0	3	0.723774	1	0.405427	1	1	0.489668	1	1	1	1	0.589939	0.370674	1	1	0.696767	1	1	1	1	1	1	1
FNBP4	5	0	5	3	0	3	0.463895	1	0.396652	0.441599	0.393345	0.623986	1	1	1	1	1	1	1	1	1	1	1	1	1	1	1	0.569055
GATA3	5	0	5	3	0	3	0.569463	1	0.484578	0.393608	0.399664	1	1	1	1	1	1	1	1	1	1	1	0.62511	1	0.677369	1	1	1
GIMAP7	4	0	4	3	0	3	0.867297	1	0.469189	1	1	1	1	1	1	1	1	1	0.452264	0.36511	1	1	0.635724	1	1	1	1	1
GLOD4	6	0	6	3	0	3	0.543923	1	0.482409	0.531124	0.482719	0.67944	1	1	1	1	1	1	0.578938	0.383892	1	1	1	1	1	1	1	1
GLTSCR2	7	0	7	3	0	3	0.458482	0.792852	0.414363	0.390488	0.496426	0.532652	0.651169	0.520237	1	1	1	1	0.675356	1	1	1	1	1	1	1	1	1
GOT2	4	0	4	3	0	3	0.736453	1	1	0.48398	0.46183	1	1	1	1	1	1	1	0.656987	0.429646	1	1	1	1	1	1	1	1
GZMA	5	0	5	3	0	3	0.729478	1	0.400207	1	1	0.517706	1	1	1	1	1	1	0.217979	0.147761	1	1	0.683165	1	1	1	1	1
GZMM	6	0	6	3	0	3	0.380417	1	0.384207	0.296551	0.324675	0.516236	1	1	1	1	0.567197	1	1	1	1	1	0.638691	1	1	1	1	1
HLA-DMA	10	0	10	3	0	3	0.501974	0.913111	0.464039	0.513452	0.553281	0.477122	0.652443	1	1	1	0.636464	1	0.562366	0.461872	1	1	1	0.680226	1	1	1	0.681524
HLA-DQB1	10	0	10	3	0	3	0.493176	0.897911	0.468559	0.479317	0.491836	0.532992	0.591646	1	1	1	0.595413	0.611561	0.552822	0.564908	1	1	1	1	1	1	1	0.601504
HLA-DRB1	9	1	8	3	0	3	0.643206	0.921139	0.577375	0.491594	0.503854	1	1	1	0.684556	1	0.690434	1.70073	0.497265	0.454009	1	0.661638	1	1	1	1	1	1
HVCN1	6	0	6	3	0	3	0.760262	1	0.436308	1	1	0.604741	1	1	1	1	0.493721	1	0.592803	0.354824	1	1	1	0.542594	1	1	1	1
IMPDH2	5	0	5	3	0	3	0.581269	1	0.566708	0.347826	0.410543	1	1	1	1	1	1	1	0.59011	0.397393	1	1	1	1	1	1	1	1
KDM2B	3	0	3	3	0	3	0.855984	1	0.423935	1	1	1	1	1	1	1	1	1	0.420097	0.264494	1	1	1	1	1	1	1	1
KIAA0355	7	0	7	3	0	3	0.527796	1	0.618658	0.455539	0.491014	0.545971	1	1	1	1	1	1	0.532481	0.44619	1	1	1	1	1	1	1	0.684229
KIAA1147	3	0	3	3	0	3	0.854989	1	0.419955	1	1	1	1	1	1	1	1	1	0.467421	0.40858	1	1	1	1	1	1	1	1
KLHL3	7	0	7	3	0	3	0.465112	0.891957	0.198696	0.323332	0.338421	1	1	1	1	0.567827	1	0.686529	1	1	1	1	1	1	0.619963	1	1	0.551025
KLRC4-KLRK1	3	0	3	3	0	3	0.663446	1	1	0.321027	0.332757	1	1	1	1	1	1	1	0.219983	1	1	1	1	1	1	1	1	1
KLRD1	6	0	6	3	0	3	0.618331	1	0.369456	0.575076	0.528793	1	1	1	1	1	1	1	0.305642	0.2936	1	1	0.509236	1	1	1	1	1
KLRG1	9	0	9	3	0	3	0.485095	1	0.253774	0.441579	0.548697	0.69633	1	1	1	1	1	1	0.513479	0.461318	1	1	0.582806	1	0.624298	1	0.640583	1
LOC100130872	3	0	3	3	0	3	0.74409	1	1	0.498828	0.477532	1	1	1	1	1	1	1	0.321844	1	1	1	1	1	1	1	1	1
LOC100996696	4	0	4	3	0	3	0.710976	1	1	0.377615	0.466287	1	1	1	1	1	1	1	0.612557	0.375912	1	1	1	1	1	1	1	1
LOC399491	4	0	4	3	0	3	0.730426	1	1	0.439406	0.4823	1	1	1	1	1	1	1	0.609682	0.422619	1	1	1	1	1	1	1	1
LOC93622	4	0	4	3	0	3	0.751407	1	0.329862	1	1	0.675767	1	1	1	1	1	1	0.381636	0.347476	1	1	1	1	1	1	1	1
LRIG1	3	0	3	3	0	3	0.582246	1	0.356282	0.484848	0.487852	1	1	1	1	1	1	1	1	1	1	1	1	1	1	1	1	1
LTBP3	4	0	4	3	0	3	0.50813	0.907391	0.342268	0.328666	0.361585	1	1	1	0.629564	1	1	1	1	1	1	1	1	1	1	1	1	1
LY75	5	0	5	3	0	3	0.748392	1	1	0.625	0.368568	1	1	1	1	1	1	1	0.344887	0.417955	1	1	0.657323	1	1	1	1	1
MAGED1	6	0	6	3	0	3	0.564502	1	0.505906	0.381417	0.370686	1	1	1	1	1	1	1	0.683527	0.47524	1	1	0.690623	1	1	1	1	1
MFHAS1	4	0	4	3	0	3	0.762023	1	1	0.553679	0.494413	1	1	1	1	1	1	1	0.465679	0.296974	1	1	1	1	1	1	1	1
MIR4680	4	0	4	3	0	3	0.743578	1	1	0.478057	0.496253	1	1	1	1	1	1	1	0.478011	0.625039	1	1	1	1	1	1	1	1
MME	5	0	5	3	0	3	0.612756	0.923394	0.665808	0.416945	0.36827	1	1	1	0.693577	1	1	1	0.479317	1	1	1	1	1	1	1	1	1
MORC2	4	0	4	3	0	3	0.592433	1	0.485083	0.426712	0.457938	1	1	1	1	1	1	1	0.625508	1	1	1	1	1	1	1	1	1
NCR3	8	0	8	3	0	3	0.441217	0.902486	0.280759	0.433163	0.485272	0.565675	0.609942	1	1	1	1	0.676554	0.625665	1	1	1	1	1	1	1	1	0.680318
PDZK1IP1	4	0	4	3	0	3	0.654412	1	0.469813	0.460172	0.687663	1	1	1	1	1	1	1	1	1	1	1	1	1	1	1	1	0.452407
PEBP1	5	0	5	3	0	3	0.45659	1	0.470594	0.355442	0.44238	0.557942	1	1	1	1	1	1	0.57971	1	1	1	1	1	1	1	1	1
PID1	5	0	5	3	0	3	0.594638	0.909429	0.470991	0.450857	0.456704	1	1	1	0.637714	1	0.631786	1	1	1	1	1	1	1	1	1	1	1
PIK3C2B	4	0	4	3	0	3	0.592129	1	0.460777	0.429775	0.477966	1	1	1	1	1	1	1	0.613535	1	1	1	1	1	1	1	1	1
PJA1	4	0	4	3	0	3	0.620699	1	0.492046	0.473261	0.517491	1	1	1	1	1	1	1	0.471787	1	1	1	1	1	1	1	1	1
PLEKHA1	11	0	11	3	0	3	0.424803	0.904474	0.26204	0.412082	0.515225	0.509866	1	1	1	0.617894	0.53826	0.635266	0.315249	1	1	1	0.591462	1	0.690226	1	0.675191	1
PLEKHB1	3	0	3	3	0	3	0.548495	1	0.421613	0.365912	0.406454	1	1	1	1	1	1	1	1	1	1	1	1	1	1	1	1	1
PTPRCAP	4	0	4	3	0	3	0.472476	1	0.423049	0.397125	0.497092	0.572639	1	1	1	1	1	1	1	1	1	1	1	1	1	1	1	1
PYHIN1	5	0	5	3	0	3	0.642233	1	0.339876	0.559534	1	0.669523	1	1	1	1	1	1	0.446249	1	1	1	0.479508	1	1	1	1	1
RTN1	4	0	4	3	0	3	0.697866	0.918702	1	0.424142	0.367323	1	1	1	0.674809	1	1	1	0.402755	1	1	1	1	1	1	1	1	1
RUNX3	6	0	6	3	0	3	0.410674	1	0.34747	0.326168	0.376464	0.592593	1	1	1	1	1	1	0.551116	1	1	1	0.623895	1	1	1	1	1
SERINC5	3	0	3	3	0	3	0.7062	1	1	0.440083	0.384719	1	1	1	1	1	1	1	0.487092	1	1	1	1	1	1	1	1	1
SIDT1	4	0	4	3	0	3	0.520483	1	0.44054	0.286	0.355391	1	1	1	1	1	1	1	0.565707	1	1	1	1	1	1	1	1	1
SIRPG	4	0	4	3	0	3	0.506993	1	0.490834	0.243487	0.293651	1	1	1	1	1	1	1	1	1	1	1	1	1	0.616029	1	1	1
SLC7A6	5	0	5	3	0	3	0.564754	1	0.345819	0.4638	0.449398	1	1	1	1	1	1	1	0.637227	1	1	1	1	1	1	1	1	0.629327
STK39	5	0	5	3	0	3	0.612939	1	0.529982	0.49373	0.428046	1	1	1	1	1	1	1	0.42584	1	1	1	0.521659	1	1	1	1	1
SUCLG2	4	0	4	3	0	3	0.623018	1	0.594565	0.483255	0.41425	1	1	1	1	1	1	1	0.48377	1	1	1	1	1	1	1	1	1
TBX21	5	0	5	3	0	3	0.626889	1	0.695791	0.414783	0.396983	1	1	1	1	1	1	1	0.397078	1	1	1	0.688725	1	1	1	1	1
TCF7	5	0	5	3	0	3	0.466119	1	0.392382	0.20008	0.272013	1	1	1	1	1	1	1	0.541213	1	1	1	1	1	0.627825	1	1	1
TCRDV2	3	0	3	3	0	3	0.610962	1	1	0.200682	0.243167	1	1	1	1	1	1	1	0.153841	1	1	1	1	1	1	1	1	1
TMEM204	5	0	5	3	0	3	0.444522	1	0.271959	0.22718	0.278948	1	1	1	1	1	0.54084	0.675776	1	1	1	1	1	1	1	1	1	1
TRAC	4	0	4	3	0	3	0.595966	1	1	0.160174	0.223689	1	1	1	1	1	1	1	0.342853	1	1	1	1	1	0.629604	1	1	1
TRBC1	4	0	4	3	0	3	0.617706	1	1	0.195183	0.275642	1	1	1	1	1	1	1	0.347633	1	1	1	1	1	0.687191	1	1	1
TSPAN5	5	0	5	3	0	3	0.539087	1	0.421767	0.433013	0.619348	0.682221	1	1	1	1	0.459962	1	1	1	1	1	1	1	1	1	1	1
TTC19	5	0	5	3	0	3	0.520769	1	0.433844	0.474203	0.484754	0.690274	1	1	1	1	1	1	0.586166	1	1	1	1	1	1	1	1	1
UBAP2	5	0	5	3	0	3	0.629543	1	0.592951	0.486145	0.439078	1	1	1	1	1	1	1	0.394929	1	1	1	0.684912	1	1	1	1	1
UBASH3A	4	0	4	3	0	3	0.444304	1	0.222586	0.251629	0.303003	1	1	1	1	1	1	1	1	1	1	1	1	1	0.624454	1	1	1
VIPR1	6	0	6	3	0	3	0.50827	0.91401	0.471827	0.446588	0.489237	0.62543	1	1	0.656039	1	0.619796	1	1	1	1	1	1	1	1	1	1	1
ZNF146	5	0	5	3	0	3	0.614006	1	0.552219	0.493413	0.410391	1	1	1	1	1	1	1	0.457436	1	1	1	0.660901	1	1	1	1	1
ZNF395	7	0	7	3	0	3	0.381213	0.840423	0.360684	0.303628	0.328256	0.532283	0.698519	1	0.663174	1	0.554278	1	1	1	1	1	1	1	1	1	1	1
ZNHIT6	3	0	3	3	0	3	0.56659	1	0.40787	0.435028	0.42346	1	1	1	1	1	1	1	1	1	1	1	1	1	1	1	1	1
ACER3	2	2	0	2	2	0	1.33061	1	2.32243	1	1	1	1	1	1	1	1	1	2.10172	1	1	1	1	1	1	1	1	1
ACN9	2	2	0	2	2	0	1	1	1	1	1	1	1	1	1	1	1	1	2.89687	2.3753	1	1	1	1	1	1	1	1
ACTBP9	2	2	0	2	2	0	1	1	1	1	1	1	1	1	1	1	1	1	3.2144	2.30894	1	1	1	1	1	1	1	1
AGTRAP	7	7	0	2	2	0	1.73386	1.21975	2.85858	1	1	2.07684	1	1	1	1.87899	1.73534	1	1.70532	1	1	1	1	1	1	1	1.71007	1.64015
AKIRIN2	4	4	0	2	2	0	1.21504	1.17287	1.86016	1	1	1	1	1.69147	1	1	1	1	2.06612	2.33863	1	1	1	1	1	1	1	1
ALAS2	4	3	1	2	2	0	1	1.47586	1	1	1	1	1	1	0.689037	3.2144	1	1	1	1	1	1	1	1.92901	1	1	1	3.3036
ALOX5	3	3	0	2	2	0	1.17469	1	1.69876	1	1	1	1	1	1	1	1	1	2.53357	3.27332	1	1	1	1	1	1	1	1
ANKRD55	5	5	0	2	2	0	1.85085	1	2.02724	1.79565	1.81653	1.76398	1	1	1	1	1	1	2.87026	1	1	1	1	1	1	1	1	1
APOBEC3B	4	3	1	2	2	0	1.29597	1	1	2.18388	1	1	1	1	1	1	1	1	2.47402	1	1	1	0.577384	1	1.82715	1	1	1
APOBR	4	4	0	2	2	0	1.25284	1	2.01137	1	1	1	1	1	1	1	1.59323	1	1.7646	2.76549	1	1	1	1	1	1	1	1
APOL6	4	4	0	2	2	0	1.88171	1	1.73836	2.37361	2.41488	1	1	1	1	1	1	1	1	1	1	1	1	1	1.54083	1	1	1
ARL4A	3	3	0	2	2	0	1.80664	1	1	2.79408	2.4325	1	1	1	1	1	1	1	1.70126	1	1	1	1	1	1	1	1	1
ARRB2	3	3	0	2	2	0	1.12941	1	1.51763	1	1	1	1	1	1	1	1	1	3.22269	4.1841	1	1	1	1	1	1	1	1
ATG3	5	5	0	2	2	0	1.67248	1.17301	1.60825	2.10305	1.97863	1	1	1	1	1.69205	1	1	1	1	2.01939	1	1	1	1	1	1	1
ATP6V0C	4	3	1	2	2	0	0.922963	1.12776	1	1	0.69185	1	1	1	1	1.51103	1	1	2.00965	2.15054	1	1	1	1	1	1	1	1
ATP6V0D1	4	4	0	2	2	0	1.21014	1.22313	1.84055	1	1	1	1	1	1	1.89251	1	1	2.1561	2.69906	1	1	1	1	1	1	1	1
ATP6V1G1	3	3	0	2	2	0	1.63903	1	1	2.19539	2.36072	1	1	1	1	1	1	1	1	1	1.58178	1	1	1	1	1	1	1
ATP8B4	4	4	0	2	2	0	1.57115	1	1.81301	1	1	2.47158	1	1	1	1	1	1.56433	2.34962	1	1	1	1	1	1	1	1	1
B3GNT8	5	5	0	2	2	0	1.39023	1	2.56091	1	1	1	1	1	1	1	1.55922	1	1.89036	2.11149	1	1	1	1.55642	1	1	1	1
BIK	4	4	0	2	2	0	1.4288	1	1	1.72592	1.98926	1	1	1	1	1	1	1	2.36239	2.60552	1	1	1	1	1	1	1	1
BSG	6	4	2	2	2	0	0.792781	1.12549	1	0.520589	0.650533	1	1	1	1	1.50195	1	1	2.36016	3.22685	1	1	1	1	1	1	1	1.54488
C14orf2	3	3	0	2	2	0	2.25317	1	1.59598	3.63504	2.78164	1	1	1	1	1	1	1	1	1	1	1	1	1	1	1	1	1
C1QC	2	2	0	2	2	0	1.95733	1	4.82934	1	1	1	1	1	1	1	3.09415	1	1	1	1	1	1	1	1	1	1	1
C20orf24	5	5	0	2	2	0	1.65876	1.162	1	2.27376	2.36128	1	1	1	1	1.64799	1	1	1.92271	1.92715	1	1	1	1	1	1	1	1
C21orf91	2	2	0	2	2	0	1.64287	1	1	2.16591	2.40558	1	1	1	1	1	1	1	1	1	1	1	1	1	1	1	1	1
C8orf60	3	3	0	2	2	0	1.6041	1	1	1.93686	2.47954	1	1	1	1	1	1	1	1	2.05212	1	1	1	1	1	1	1	1
CAB39	4	4	0	2	2	0	1.27366	1	1.58131	1	1	1.51332	1	1	1	1	1	1	2.81215	2.36686	1	1	1	1	1	1	1	1
CAPN3	2	2	0	2	2	0	1	1	1	1	1	1	1	1	1	1	1	1	2.24065	2.16732	1	1	1	1	1	1	1	1
CAPZA2	3	3	0	2	2	0	2.16898	1	1	3.33111	2.5025	1.8423	1	1	1	1	1	1	1	1	1	1	1	1	1	1	1	1
CCL2	2	2	0	2	2	0	1	1.34766	1	1	1	1	1	2.39063	1	1	1	2.09681	1	1	1	1	1	1	1	1	1	1
CCNJL	3	3	0	2	2	0	1.16015	1	1.64061	1	1	1	1	1	1	1	1	1	2.3015	2.53743	1	1	1	1	1	1	1	1
CCRL2	3	3	0	2	2	0	1.95207	1	1.79332	2.39234	2.62261	1	1	1	1	1	1	1	1	1	1	1	1	1	1	1	1	1
CEACAM21	4	4	0	2	2	0	1.12733	1	1.50931	1	1	1	1	1	1	1	1	1	2.0829	2.13995	1	1	1.80498	1	1	1	1	1
CHMP5	8	8	0	2	2	0	2.19365	1.46166	1.55104	3.87447	2.34907	1	1	1.91314	1	1.93349	1	1	1	1	1.92678	1.71438	1.60354	1	1	1	1	1
CLEC2B	3	3	0	2	2	0	2.17078	1	1	4.0404	2.64271	1	1	1	1	1	1	1	1	1	1.62127	1	1	1	1	1	1	1
CLEC4A	4	4	0	2	2	0	1.59062	1.23981	1	2.23664	2.12585	1	1	1	1	1.95925	1	1	1	1	1.99005	1	1	1	1	1	1	1
CORO1A	3	2	1	2	2	0	1	1	1	1	1	1	1	1	1	1	1	1	2.07598	3.1746	1	1	1	0.560444	1	1	1	1
COX7A2	4	4	0	2	2	0	2.34657	1	1	3.80807	2.75406	1.82415	1	1	1	1	1	1	1	1	1.5006	1	1	1	1	1	1	1
COX7A2P2	2	2	0	2	2	0	1.64705	1	1	2.57003	2.01816	1	1	1	1	1	1	1	1	1	1	1	1	1	1	1	1	1
COX7B	3	3	0	2	2	0	2.36221	1	1	4.69704	2.75179	1	1	1	1	1	1	1	1	1	1.56152	1	1	1	1	1	1	1
CPNE5	2	2	0	2	2	0	1	1	1	1	1	1	1	1	1	1	1	1	2.457	2.43013	1	1	1	1	1	1	1	1
CREB5	5	5	0	2	2	0	1.50675	1	1	2.01694	2.01005	1	1	1	1	1	1	1	1	1	1.94628	1	1	1	1	1	1.79197	1.72771
CREG1	9	9	0	2	2	0	1.7084	1.4591	1.62098	1.93498	1.65399	1.62364	1.50921	1	1	2.32721	1.55983	1	1	1	2.05761	1	1	1	1	1	1	1.95198
CRISP3	3	3	0	2	2	0	1	1	1	1	1	1	1	1	1	1	1	1	5.25762	13.9276	1	1	1	1	1.58328	1	1	1
CRISPLD2	6	6	0	2	2	0	1.17772	1.32697	1.71088	1	1	1	1	1	1	2.30787	2.25093	1	1	1	1.71851	1	1	1	1	1	1.77533	1.85322
CTSA	8	8	0	2	2	0	1.45263	1.18975	1.68149	1	1	2.12902	1	1	1	1.75901	1.58011	1	2.21877	1.7671	1.68095	1	1	1	1	1	1.58611	1
CXCL10	4	4	0	2	2	0	1.15553	1.5062	1.62213	1	1	1	1	3.0248	1	1	1	2.38413	1	1	1	1	1	1	1.62999	1	1	1
CXCR1	4	4	0	2	2	0	1.13273	1	1.53091	1	1	1	1	1	1	1	1	1	2.47219	3.4188	1	1	1	1	1	1	1.69627	1
CYBA	5	5	0	2	2	0	1.27474	1.16577	1.59588	1	1.50308	1	1	1	1	1.66306	1	1	2.24266	3.2	1	1	1	1	1	1	1	1
DBI	2	2	0	2	2	0	1.83722	1	1	3.07409	2.2748	1	1	1	1	1	1	1	1	1	1	1	1	1	1	1	1	1
DBNL	2	2	0	2	2	0	1	1	1	1	1	1	1	1	1	1	1	1	2.6455	2.51383	1	1	1	1	1	1	1	1
DDIAS	3	3	0	2	2	0	1.78249	1	4.12995	1	1	1	1	1	1	1	1	1	3.19285	1	1	1	1	1	1	1	1.53332	1
DDX60L	5	5	0	2	2	0	1.18345	1.38195	1.7338	1	1	1	1	2.52781	1	1	1	2.33377	1	1	1	1.60308	1.77367	1	1	1	1	1
DENND3	3	3	0	2	2	0	1	1.15051	1	1	1	1	1	1	1	1.60205	1	1	2.0404	3.1407	1	1	1	1	1	1	1	1
DGAT2	3	3	0	2	2	0	1.23915	1	1.95659	1	1	1	1	1	1	1	1	1	2.57666	3.47947	1	1	1	1	1	1	1	1
DHCR7	3	3	0	2	2	0	1.29276	1	2.17104	1	1	1	1	1	1	1	1	1	1.83117	2.19587	1	1	1	1	1	1	1	1
DNAJA1	7	7	0	2	2	0	2.05921	1.42034	1.51219	2.68745	2.49875	1.53846	1.74186	1.93949	1	1	1	1	1	1	1.65673	1	1	1	1	1	1	1
DNAJC15	3	2	1	2	2	0	1.86105	1	1	3.00933	2.43487	1	1	1	1	1	1	1	1	0.590912	1	1	1	1	1	1	1	1
DOCK4	2	2	0	2	2	0	1.76348	1	1	2.89268	2.16123	1	1	1	1	1	1	1	1	1	1	1	1	1	1	1	1	1
DPY19L3	2	2	0	2	2	0	1	1	1	1	1	1	1	1	1	1	1	1	2.91715	2.07598	1	1	1	1	1	1	1	1
DSC2	5	5	0	2	2	0	1.31239	1	2.24955	1	1	1	1	1	1	1	1	1	1.73671	1	1.57208	1	1	1	1	1	1.71802	2.85307
EBLN2	3	3	0	2	2	0	1.6123	1	1	2.1182	2.331	1	1	1	1	1	1	1	1	1.76647	1	1	1	1	1	1	1	1
ECE1	5	5	0	2	2	0	1.76048	1	2.94376	1.57282	1.52532	1	1	1	1	1	1	1	1.67813	2.06825	1	1	1	1	1	1	1	1
EHD1	2	2	0	2	2	0	1	1	1	1	1	1	1	1	1	1	1	1	2.04625	2.20799	1	1	1	1	1	1	1	1
ELA2	3	3	0	2	2	0	2.01454	1.22304	1	1	1	5.05817	1.89215	1	1	1	1	1	1	1	1	1	1	1	1	1	1	4.10846
ELMO2	3	3	0	2	2	0	1.40648	1	2.09757	1.52835	1	1	1	1	1	1	1	1	2.11685	1	1	1	1	1	1	1	1	1
EMC2	5	5	0	2	2	0	1.85981	1	1.81717	2.67881	1.94326	1	1	1	1	1	1	1	2.01126	1.52742	1	1	1	1	1	1	1	1
ERGIC2	2	2	0	2	2	0	1.7571	1	1	2.55558	2.4728	1	1	1	1	1	1	1	1	1	1	1	1	1	1	1	1	1
ERO1L	5	5	0	2	2	0	1.95019	1	2.04086	2.15471	1.81884	1.78635	1	1	1	1	1	1	1.72147	1	1	1	1	1	1	1	1	1
EVI2A	4	3	1	2	2	0	2.90653	1	1	5.77701	3.84911	1	1	1	1	1	1	1	1	0.645786	1.75469	1	1	1	1	1	1	1
FAM20A	2	2	0	2	2	0	1.28785	1	2.1514	1	1	1	1	1	1	1	1	1	2.17865	1	1	1	1	1	1	1	1	1
FAM214B	2	2	0	2	2	0	1	1	1	1	1	1	1	1	1	1	1	1	2.03293	2.03376	1	1	1	1	1	1	1	1
FAR2	3	3	0	2	2	0	1.57014	1	2.53138	1.74917	1	1	1	1	1	1	1	1	2.30044	1	1	1	1	1	1	1	1	1
FAS	3	3	0	2	2	0	2.01057	1	1.69691	2.75938	2.58598	1	1	1	1	1	1	1	1	1	1	1	1	1	1	1	1	1
FCGR2C	3	3	0	2	2	0	1.15161	1	1	1	1.60643	1	1	1	1	1	1	1	2.0024	2.17581	1	1	1	1	1	1	1	1
FCGR3A	2	2	0	2	2	0	1	1	1	1	1	1	1	1	1	1	1	1	2.05086	3.27011	1	1	1	1	1	1	1	1
FCN1	4	4	0	2	2	0	1	1.52804	1	1	1	1	1	1.89538	1	2.2168	1	1	1.70474	2.28885	1	1	1	1	1	1	1	1
FFAR3	5	5	0	2	2	0	1.87743	1	1.94938	2.22717	2.33318	1	1	1	1	1	1	1	1	1.75377	1	1	1	1.57754	1	1	1	1
FGF13	3	3	0	2	2	0	1.17488	1	1.69952	1	1	1	1	1	1	1	1	1	4.81464	2.22074	1	1	1	1	1	1	1	1
FGR	4	4	0	2	2	0	1.13822	1.16792	1.55287	1	1	1	1	1	1	1.67168	1	1	2.17486	2.27739	1	1	1	1	1	1	1	1
FKBP1A	5	5	0	2	2	0	1.43215	1.19996	1.97052	1	1	1.75809	1	1	1	1.79986	1	1	2.82087	2.43724	1	1	1	1	1	1	1	1
FKBP9	3	3	0	2	2	0	1.16771	1	1	1.67084	1	1	1	1	1	1	1	1	2.15936	2.12902	1	1	1	1	1	1	1	1
FLJ22662	5	5	0	2	2	0	1.51947	1.66704	1	1	1	3.07787	1.7671	1	1	2.90107	1	1	1	1	1.90114	1	1	1	1	1	1	1.78158
FLOT2	8	8	0	2	2	0	1.7899	1.18478	1.96748	1.63773	1.92864	1.62575	1	1	1	1.73913	1	1	5.0226	5.25762	1.5321	1	1	1	1	1	1	1
G6PD	4	4	0	2	2	0	1.18872	1.13796	1.75487	1	1	1	1	1	1	1.55183	1	1	2.2119	2.442	1	1	1	1	1	1	1	1
GALNT2	5	5	0	2	2	0	1.63474	1	1.67409	2.03169	1.83318	1	1	1	1	1	1	1	2.4558	1.95351	1	1	1	1	1	1	1	1
GAPDH	6	5	1	2	2	0	1.52094	1.18921	1.96467	1	1	2.11909	1	1	1	1.75685	1	1	2.00441	1	1	1	1	0.539549	1	1	1	1.56299
GBE1	3	3	0	2	2	0	1.26663	1	2.06653	1	1	1	1	1	1	1	1	1	2.25938	1.77336	1	1	1	1	1	1	1	1
GBP2	7	7	0	2	2	0	1.36403	1.47792	1	1.68748	1.76866	1	1	2.18007	1	1.7316	1.60307	1	1	1	2.33263	1	1	1	1.53539	1	1	1
GLT1D1	3	3	0	2	2	0	1.43196	1	2.72785	1	1	1	1	1	1	1	1	1	1.83251	2.25785	1	1	1	1	1	1	1	1
GMFG	6	6	0	2	2	0	1.82618	1.13562	1	2.56739	2.15054	1.5868	1	1	1	1.5425	1	1	1	1.7343	1	1	1	1.54202	1	1	1	1
GNA15	7	7	0	2	2	0	1.67781	1.22214	2.17502	1	1.5193	2.01694	1	1	1	1.88857	1.62713	1	1.5387	1.66806	1	1	1	1	1	1	1	1
GNB2	5	4	1	2	2	0	1.22481	1	1.89923	1	1	1	1	1	1	1	1	1	2.72554	5.01253	1	1	1.65771	0.699203	1	1	1	1
GNS	8	8	0	2	2	0	1.88804	1.15103	1.77586	1.93349	2.0012	1.84162	1	1	1	1.60411	1	1	2.1395	1.68976	1.86637	1	1	1	1	1	1	1
GPR65	3	3	0	2	2	0	2.0979	1	1	3.27439	3.11721	1	1	1	1	1	1	1	1	1	1.78667	1	1	1	1	1	1	1
GRK6	3	3	0	2	2	0	1.17389	1	1.69557	1	1	1	1	1	1	1	1	1	2.19974	2.66525	1	1	1	1	1	1	1	1
HIP1	3	3	0	2	2	0	1.48214	1	2.37867	1	1.54991	1	1	1	1	1	1	1	4.90918	1	1	1	1	1	1	1	1	1
HIST1H1T	2	2	0	2	2	0	2.08309	1	1	2.7571	3.57526	1	1	1	1	1	1	1	1	1	1	1	1	1	1	1	1	1
HIST1H4H	8	8	0	2	2	0	2.19646	1.13941	3.15327	2.12134	1.92567	1.58554	1.55763	1	1	1	1.77697	1	1	1	1.61708	1	1.58691	1	1	1	1	1
HLX	4	4	0	2	2	0	1.32322	1	1.75536	1.53752	1	1	1	1	1	1	1	1	2.09556	2.81373	1	1	1	1	1	1	1	1
HS.125087	3	3	0	2	2	0	1	1.5775	1	1	1	1	1	2.55037	1.75963	1	1	1	1	1	1	2.41255	1	1	1	1	1	1
HSBP1	2	2	0	2	2	0	1.55065	1	1	2.12404	2.07857	1	1	1	1	1	1	1	1	1	1	1	1	1	1	1	1	1
HSP90AA1	3	2	1	2	2	0	1.63718	1	1	2.28781	2.26091	1	1	1	1	1	1	1	1	1	1	1	1	0.600817	1	1	1	1
HSPA1B	5	5	0	2	2	0	1.40167	1.50432	2.60669	1	1	1	1.61629	1.65975	1	1.74125	2.30918	1	1	1	1	1	1	1	1	1	1	1
HSPE1-MOB4	2	2	0	2	2	0	1.80892	1	1	2.92569	2.31	1	1	1	1	1	1	1	1	1	1	1	1	1	1	1	1	1
IFI16	7	7	0	2	2	0	1.13215	1.97889	1	1	1.52858	1	1.81455	3.42231	1	1.6787	1	1.83634	1	1	2.24972	1.50602	1	1	1	1	1	1
IFITM2	6	6	0	2	2	0	1.16273	1.47971	1.65092	1	1	1	1	1.59541	1	2.32342	1	1	1.60617	2.21337	1.66667	1	1	1	1	1	1	1
IFNAR1	6	6	0	2	2	0	1.75365	1	2.09881	2.0008	1.91498	1	1	1	1	1	1	1	1.69549	1.77242	1.68124	1	1	1	1	1	1	1
IGSF6	7	7	0	2	2	0	2.05566	1.19084	1.58259	2.21337	2.71961	1.70707	1	1	1	1.76336	1	1	1	1	1.80148	1	1	1	1	1	1.50359	1
IL10RB	8	8	0	2	2	0	1.80312	1	1.75408	1.78955	1.98649	1.68237	1	1	1	1	1	1	2.43902	2.74499	1.66778	1	1	1.63212	1	1	1	1
IL10RB-AS1	2	2	0	2	2	0	1	1	1	1	1	1	1	1	1	1	1	1	2.45942	2.48756	1	1	1	1	1	1	1	1
IL4R	6	6	0	2	2	0	1.62488	1	1.88569	1.79533	1.81851	1	1	1	1	1	1	1	3.85356	5.3135	1.5083	1	1	1	1	1	1	1
IMPA2	7	6	1	2	2	0	1.42742	1.09995	1.78585	1	1	1.92382	1	0.623286	1	1.77651	1	1	2.32992	2.07168	1	1	1	1	1	1	1.57723	1
JMJD6	4	4	0	2	2	0	1.75015	1	2.19267	1.86393	1.94401	1	1	1	1	1	1	1	2.62398	1	1	1	1	1	1	1	1	1
JUNB	8	8	0	2	2	0	1.50755	1.20637	2.43251	1	1	1.5977	1	1	1	1.82548	1.7318	1	1.83993	3.125	1.59847	1	1	1	1	1	1.54128	1
LAG3	3	2	1	2	2	0	0.901659	1.36125	0.606634	1	1	1	1	1	2.44499	1	5.60986	1	1	1	1	1	1	1	1	1	1	1
LAMTOR3	2	2	0	2	2	0	1.82525	1	1	2.9274	2.37361	1	1	1	1	1	1	1	1	1	1	1	1	1	1	1	1	1
LCP1	3	3	0	2	2	0	1.15351	1	1.61405	1	1	1	1	1	1	1	1	1	2.30468	2.13493	1	1	1	1	1	1	1	1
LILRB1	4	4	0	2	2	0	1.38785	1	1	1.73913	1.81225	1	1	1	1	1	1	1	2.40327	2.82326	1	1	1	1	1	1	1	1
LILRB3	4	4	0	2	2	0	1.41277	1	1	1.8352	1.81587	1	1	1	1	1	1	1	2.21582	2.52589	1	1	1	1	1	1	1	1
LILRB4	4	4	0	2	2	0	1.88942	1	2.2553	1.95771	2.34467	1	1	1	1	1	1	1	1.63452	1	1	1	1	1	1	1	1	1
LINC01000	4	4	0	2	2	0	1.15217	1	1.60869	1	1	1	1	1	1	1	1	1	2.08377	2.79252	1	1	1	1	1	1	1.62235	1
LINC01001	3	3	0	2	2	0	1.1597	1	1.63882	1	1	1	1	1	1	1	1	1	2.69906	2.21092	1	1	1	1	1	1	1	1
LMO2	6	6	0	2	2	0	1.14809	2.00751	1	1.59236	1	1	1.75778	2.82008	1	2.45218	1	1	1.52045	1	1.84536	1	1	1	1	1	1	1
LOC100129518	4	4	0	2	2	0	1.54492	1	1	1.84706	2.33263	1	1	1	1	1	1	1	1.52742	2.14133	1	1	1	1	1	1	1	1
LOC100134822	3	3	0	2	2	0	1.19154	1	1	1	1.76616	1	1	1	1	1	1	1	2.94204	2.73523	1	1	1	1	1	1	1	1
LOC100996792	2	2	0	2	2	0	1	1	1	1	1	1	1	1	1	1	1	1	2.3175	2.19587	1	1	1	1	1	1	1	1
LRP10	6	6	0	2	2	0	1.1585	1.25782	1.634	1	1	1	1	1	1	2.03128	1.60305	1	1.79083	2.28676	1.59693	1	1	1	1	1	1	1
LRRC4	2	2	0	2	2	0	1	1	1	1	1	1	1	1	1	1	1	1	2.26244	2.34302	1	1	1	1	1	1	1	1
LRRN1	2	2	0	2	2	0	1.57869	1	3.31478	1	1	1	1	1	1	1	1	1	2.89939	1	1	1	1	1	1	1	1	1
LYRM1	6	6	0	2	2	0	1.99012	1.12583	1.66917	2.22668	2.4564	1.60823	1	1.50331	1	1	1	1	1	1	1.97707	1	1	1	1	1	1	1
MAN1A1	4	4	0	2	2	0	1.61075	1	1.98056	2.46245	1	1	1	1	1	1	1	1	2.31535	1	1	1	1	1.85701	1	1	1	1
MBOAT2	5	5	0	2	2	0	1.55535	1	1.55536	1.94515	1.72087	1	1	1	1	1	1	1	2.46184	2.24266	1	1	1	1	1	1	1	1
MBOAT7	4	4	0	2	2	0	1	1.16207	1	1	1	1	1	1	1	1.64826	1	1	2.10615	2.68528	1	1	1	1	1	1	1.56169	1
MCTS1	3	3	0	2	2	0	1.88983	1	1.81394	2.40674	2.33863	1	1	1	1	1	1	1	1	1	1	1	1	1	1	1	1	1
METRNL	3	3	0	2	2	0	1.14343	1	1.57371	1	1	1	1	1	1	1	1	1	2.15146	2.77239	1	1	1	1	1	1	1	1
MIR6787	2	2	0	2	2	0	1	1	1	1	1	1	1	1	1	1	1	1	2.68673	4.15628	1	1	1	1	1	1	1	1
MKNK1	7	7	0	2	2	0	1.64905	1.13983	1.50904	2.09074	1.99641	1	1	1	1	1.55933	1	1	2.64271	1	1.65262	1	1	1	1	1	1.56802	1
MOSC1	4	4	0	2	2	0	1.30804	1.39666	1	1	1	2.23214	1.70271	1	1	1.88395	1	1	1	1	1	1	1	1	1	1	1	2.22816
MPP1	5	5	0	2	2	0	1.15743	1.25896	1	1	1	1.62973	1	1	1	2.03583	1	1	2.56476	1	1.71262	1	1	1	1	1	1	1.53492
NANS	3	3	0	2	2	0	1.78384	1	1.95023	2.03874	2.14638	1	1	1	1	1	1	1	1	1	1	1	1	1	1	1	1	1
NCF4	5	5	0	2	2	0	1.2998	1.29561	1	1	1.68976	1.50943	1	1	1	2.18245	1	1	3.37724	1	1	1	1	1	1	1	1.55009	1
NDUFA4	3	3	0	2	2	0	2.65995	1	1	4.61042	3.11915	1.91022	1	1	1	1	1	1	1	1	1	1	1	1	1	1	1	1
NEDD4	2	2	0	2	2	0	1.40128	1	2.60514	1	1	1	1	1	1	1	1	1	2.34082	1	1	1	1	1	1	1	1	1
NFIL3	12	12	0	2	2	0	1.88909	1.58561	2.34047	1.85943	1.82648	1.52999	1.79051	1.85357	1	1.69837	1.68857	1	2.03583	1	1.52462	1	1	1	1	1	1.70734	1.68152
NME8	4	4	0	2	2	0	1.53225	1	1	2.31214	1.81686	1	1	1	1	1	1	1	2.41429	1	1	1	1.58278	1	1	1	1	1
NMI	5	5	0	2	2	0	1.79397	1.16904	1	2.52334	2.65252	1	1.67616	1	1	1	1	1	1	1	1.82315	1	1	1.57654	1	1	1	1
OAT	5	5	0	2	2	0	1.89692	1	1.84877	2.16591	1.91571	1.65728	1	1	1	1	1	1	2.1182	1	1	1	1	1	1	1	1	1
OLAH	2	2	0	2	2	0	2.01545	1	5.06179	1	1	1	1	1	1	1	1	1	3.9093	1	1	1	1	1	1	1	1	1
OLR1	2	2	0	2	2	0	1.51037	1	3.04147	1	1	1	1	1	1	1	1	2.05565	1	1	1	1	1	1	1	1	1	1
OSBP2	4	2	2	2	2	0	0.78706	1.26578	1	0.51994	0.628299	1	1	1	1	2.06313	1	1	1	1	1	1	1	1	1	1	1	2.6738
OSM	5	5	0	2	2	0	2.02185	1	3.84466	1.55982	1.68294	1	1	1	1	1	1	1	2.73075	1	1	1	1	1	1	1	1.66532	1
P4HA1	2	2	0	2	2	0	1.65243	1	1	2.27273	2.33699	1	1	1	1	1	1	1	1	1	1	1	1	1	1	1	1	1
PADI2	4	4	0	2	2	0	1.62158	1	2.30996	1.58655	1.58983	1	1	1	1	1	1	1	3.22789	1	1	1	1	1	1	1	1	1
PCOLCE2	2	2	0	2	2	0	1.56722	1	3.26888	1	1	1	1	1	1	1	1	1	2.28363	1	1	1	1	1	1	1	1	1
PDCD10	2	2	0	2	2	0	1.87227	1	1	3.38295	2.10615	1	1	1	1	1	1	1	1	1	1	1	1	1	1	1	1	1
PDZD8	3	3	0	2	2	0	1.53792	1	2.47158	1.68011	1	1	1	1	1	1	1	1	2.03211	1	1	1	1	1	1	1	1	1
PFKFB2	2	2	0	2	2	0	1.77824	1	4.11296	1	1	1	1	1	1	1	1	1	3.41763	1	1	1	1	1	1	1	1	1
PKM	3	3	0	2	2	0	1.25718	1	2.02873	1	1	1	1	1	1	1	1.58053	1	2.19394	1	1	1	1	1	1	1	1	1
PLGRKT	3	3	0	2	2	0	1.6756	1	1	2.24115	2.46124	1	1	1	1	1	1	1	1.69147	1	1	1	1	1	1	1	1	1
PLP2	5	5	0	2	2	0	1.83274	1	2.43475	1.50173	1.54607	1.84843	1	1	1	1	1	1	2.34467	1	1	1	1	1	1	1	1	1
PPP1R3B	2	2	0	2	2	0	1.31595	1	2.26378	1	1	1	1	1	1	1	1	1	2.82008	1	1	1	1	1	1	1	1	1
PRRG4	3	3	0	2	2	0	1.55	1	1	2.02184	2.17817	1	1	1	1	1	1	1	1	1	1	1	1	1	1.6852	1	1	1
PRTN3	3	3	0	2	2	0	1.40848	1	2.63392	1	1	1	1	1	1	1	2.08618	1.65249	1	1	1	1	1	1	1	1	1	1
PSMA2	2	2	0	2	2	0	1.65096	1	1	2.43368	2.17014	1	1	1	1	1	1	1	1	1	1	1	1	1	1	1	1	1
PSMA4	4	4	0	2	2	0	2.08195	1	1	3.18979	2.57599	1.56201	1	1	1	1	1	1	1	1	1.88786	1	1	1	1	1	1	1
PSMC6	2	2	0	2	2	0	1.94963	1	1	3.46861	2.32992	1	1	1	1	1	1	1	1	1	1	1	1	1	1	1	1	1
PSME2	2	2	0	2	2	0	1	1.28259	1	1	1	1	1	2.13038	1	1	1	1	1	1	2.44081	1	1	1	1	1	1	1
PUS3	2	2	0	2	2	0	1.57541	1	1	2.02061	2.28102	1	1	1	1	1	1	1	1	1	1	1	1	1	1	1	1	1
PVRL2	3	3	0	2	2	0	1.72441	1	2.08407	2.02881	1.78476	1	1	1	1	1	1	1	1	1	1	1	1	1	1	1	1	1
RAB24	5	5	0	2	2	0	1	1.40401	1	1	1	1	1	1.54991	1	2.06612	1.51211	1	2.2168	1	1.82648	1	1	1	1	1	1	1
RAB31	8	8	0	2	2	0	1.94929	1.17896	1.88957	1.75871	1.74155	2.40732	1	1	1	1.71585	1	1	2.2482	1	1.7191	1	1	1	1	1	1.55129	1
RAB8B	5	5	0	2	2	0	2.01359	1	1	3.06748	2.98686	1	1	1	1	1	1	1	1.84366	1	1.51012	1	1.60873	1	1	1	1	1
RNF141	4	4	0	2	2	0	1.69491	1	1.56242	2.11416	2.10305	1	1	1	1	1	1	1	1.83117	1	1	1	1	1	1	1	1	1
RNF24	4	4	0	2	2	0	1	1.26749	1	1	1	1	1	1	1	2.06996	1.99181	1	2.09908	1	1	1	1	1	1	1	1.62766	1
RP2	4	4	0	2	2	0	1.84928	1	2.08054	2.63505	1.68152	1	1	1	1	1	1	1	1.67001	1	1	1	1	1	1	1	1	1
RPS7	3	2	1	2	2	0	1.66911	1	1	2.65745	2.01898	1	1	1	1	1	1	1	0.581531	1	1	1	1	1	1	1	1	1
RRAGD	9	9	0	2	2	0	1.75704	1.1917	2.33849	1	1.51103	2.17865	1	1	1	1.76678	1.60851	1	1.80766	1	1.64069	1	1	1	1	1	1.51571	1.55812
S100A11	7	7	0	2	2	0	1.49403	1.35024	2.23152	1	1	1.74459	1	1	1	2.40096	1	1	1.65017	1	1.69291	1	1	1	1	1	1.55784	1.58378
SAP30L	2	2	0	2	2	0	1.61844	1	1	2.21337	2.2604	1	1	1	1	1	1	1	1	1	1	1	1	1	1	1	1	1
SAR1B	3	3	0	2	2	0	2.07801	1	1.80736	3.14564	2.35905	1	1	1	1	1	1	1	1	1	1	1	1	1	1	1	1	1
SELT	4	4	0	2	2	0	1.78811	1	1.7456	2.21386	2.19298	1	1	1	1	1	1	1	1.61212	1	1	1	1	1	1	1	1	1
SERPINA1	7	7	0	2	2	0	1.64856	1.39152	2.77506	1	1	1.81917	1	1	1	2.56608	1.62507	1	1.78094	1	1.62443	1	1	1	1	1	1.64041	1
SERPINB8	4	4	0	2	2	0	1.81913	1	2.39273	2.035	1.84877	1	1	1	1	1	1	1	1.93274	1	1	1	1	1	1	1	1	1
SIGLEC1	2	2	0	2	2	0	1	1	1	1	1	1	1	1	1	1	1	2.07113	1	1	1	1	2.16196	1	1	1	1	1
SLA	9	9	0	2	2	0	1.70825	1.3247	2.07742	1.52718	1.6756	1.5528	1	1.53822	1	1.76056	1.51305	1	2.02634	1	1.52138	1	1	1	1	1	1	1
SLC1A3	2	2	0	2	2	0	1.98665	1	4.9466	1	1	1	1	1	1	1	1	1	3.04785	1	1	1	1	1	1	1	1	1
SLC25A40	2	2	0	2	2	0	1.31447	1	2.25788	1	1	1	1	1	1	1	1	1	2.79642	1	1	1	1	1	1	1	1	1
SLC26A8	3	3	0	2	2	0	1.45744	1	2.82978	1	1	1	1	1	1	1	1	1	4.95295	1	1	1	1	1	1.6728	1	1	1
SLC30A1	2	2	0	2	2	0	1.56175	1	2.1198	2.12721	1	1	1	1	1	1	1	1	1	1	1	1	1	1	1	1	1	1
SLC37A3	2	2	0	2	2	0	1.28317	1	2.13269	1	1	1	1	1	1	1	1	1	4.2735	1	1	1	1	1	1	1	1	1
SLC39A8	2	2	0	2	2	0	1.44225	1	2.76899	1	1	1	1	1	1	1	2.0401	1	1	1	1	1	1	1	1	1	1	1
SLC51A	2	2	0	2	2	0	1.88436	1	4.53744	1	1	1	1	1	1	1	1	1	3.43053	1	1	1	1	1	1	1	1	1
SMA4	4	3	1	2	2	0	1.26498	1	2.36554	1	1	0.694396	1	1	1	1	1.55072	1	1	1	1	1	1	1	1	1	2.02802	1
SMAD1	3	3	0	2	2	0	1.61857	1	1	2.23314	2.24115	1	1	1	1	1	1	1	1.50943	1	1	1	1	1	1	1	1	1
SMCO4	4	4	0	2	2	0	1.78687	1	1.85143	2.03666	2.25938	1	1	1	1	1	1.59355	1	1	1	1	1	1	1	1	1	1	1
SNRPG	5	4	1	2	2	0	1.98645	1	1	3.08642	2.26347	1.59591	1	1	1	1	1	1	0.680318	1	1.5528	1	1	1	1	1	1	1
SOCS3	3	3	0	2	2	0	1.85768	1	3.79539	1	1.63532	1	1	1	1	1	1	1	2.05888	1	1	1	1	1	1	1	1	1
SOD2	5	5	0	2	2	0	1.27542	1.23905	2.10167	1	1	1	1	1	1	1.95618	1.66109	1	1	1	2.0475	1	1	1	1	1	1.59051	1
SP110	5	5	0	2	2	0	1	1.51961	1	1	1	1	1.72384	2.3546	1	1	1	1.50978	1	1	2.01288	1.56912	1	1	1	1	1	1
SPI1	7	7	0	2	2	0	1.3745	1.30543	1.75525	1	1	1.74277	1	1	1	2.22173	1.78263	1	3.51617	1	1.63827	1	1	1	1	1	1.5659	1
ST6GALNAC3	2	2	0	2	2	0	1.324	1	2.296	1	1	1	1	1	1	1	1	1	3.06748	1	1	1	1	1	1	1	1	1
STK17B	5	5	0	2	2	0	1.92832	1	1.59713	2.65675	2.45942	1	1	1	1	1	1	1	1.80636	1	1	1	1.61291	1	1	1	1	1
TAP1	10	8	2	2	2	0	1.36432	1.93496	1	1.72206	1.73521	1	1.9984	3.13578	1	1.60565	1.56877	1.67497	0.681849	1	2.64971	1	1	0.677186	1	1	1	1
TBC1D8	6	6	0	2	2	0	2.36092	1	4.00157	1.83486	1.81094	1.7963	1	1	1	1	1.5365	1	2.07426	1	1	1	1	1	1	1	1	1
TCN2	4	4	0	2	2	0	2.15944	1	3.12807	2.5113	1.9984	1	1	1	1	1	1	1	1.58932	1	1	1	1	1	1	1	1	1
TDRD9	3	3	0	2	2	0	3.25795	1	10.0318	1	1	1	1	1	1	1	1	1	7.04225	1	1	1	1.51107	1	1	1	1	1
TFDP1	5	5	0	2	2	0	1.15477	1.14898	1.61909	1	1	1	1	1	1	1.59591	1	1	2.05212	1	1.63666	1	1	1	1	1	1	2.26244
TIFA	3	3	0	2	2	0	1.72418	1	3.89672	1	1	1	1	1	1	1	1.68937	1	2.16779	1	1	1	1	1	1	1	1	1
TIMM8B	2	2	0	2	2	0	1.77285	1	1	2.9967	2.09468	1	1	1	1	1	1	1	1	1	1	1	1	1	1	1	1	1
TIMP1	7	7	0	2	2	0	1.68456	1.19185	1.5959	1.51103	1.62973	2.0016	1	1	1	1.76741	1.66001	1	2.71076	1	1	1	1	1	1	1	1	1
TLR4	5	5	0	2	2	0	1.46034	1.12833	2.33399	1	1.50739	1	1	1	1	1.51332	1	1	2.36072	1	1.67224	1	1	1	1	1	1	1
TMEM123	5	2	3	2	2	0	0.812112	1.92689	0.675906	1	0.572541	1	2.0284	3.67918	1	1	1	1	0.58651	1	1	1	1	1	1	1	1	1
TMEM180	4	4	0	2	2	0	1.8264	1	1.90399	2.24366	2.15796	1	1	1	1	1	1	1	1.62707	1	1	1	1	1	1	1	1	1
TMEM185B	4	4	0	2	2	0	1.56034	1	2.10724	1.57406	1.56006	1	1	1	1	1	1	1	2.096	1	1	1	1	1	1	1	1	1
TMEM88	2	2	0	2	2	0	1.34323	1	2.37292	1	1	1	1	1	1	1	1	1	2.02184	1	1	1	1	1	1	1	1	1
TOR1B	4	4	0	2	2	0	1	1.82527	1	1	1	1	2.28519	2.25378	1	1.76211	1	1.87925	1	1	1	1	1	1	1	1	1	1
TPST1	3	3	0	2	2	0	2.24843	1	4.75105	2.24266	1	1	1	1	1	1	1	1	1	1	1	1	1	1	1	1	1	1.69348
TRIB1	9	9	0	2	2	0	2.02678	1.16051	2.24281	2.02593	1.9988	1.83959	1	1	1	1.64204	1.95425	1	1.59898	1	1.75685	1	1	1	1	1	1.55852	1
TRIM58	5	3	2	2	2	0	0.771597	1.3945	1	0.565611	0.520779	1	1	1	1	2.57798	1	1	1	1	1	1	1	1	1	1.75871	1	2.04583
TRIQK	2	2	0	2	2	0	1.32306	1	2.29222	1	1	1	1	1	1	1	1	1	2.24467	1	1	1	1	1	1	1	1	1
TYMP	5	5	0	2	2	0	1.53328	1.28683	1	1.93723	2.19587	1	1	2.14731	1	1	1	1	1.5444	1	1	1	1.60493	1	1	1	1	1
UBE2F	5	5	0	2	2	0	1.3963	1.13706	1.52503	1	1	2.06016	1	1	1	1.54823	1	1	2.11954	1	1.58028	1	1	1	1	1	1	1
UBL5	4	4	0	2	2	0	1.80314	1	1	2.96384	2.24871	1	1	1	1	1	1	1	1.56274	1	1.61499	1	1	1	1	1	1	1
UBTD1	3	3	0	2	2	0	1.76975	1	2.3908	1	1.61996	2.06825	1	1	1	1	1	1	1	1	1	1	1	1	1	1	1	1
WDFY1	3	2	1	2	2	0	1	1.25556	1	1	1	1	1	2.02224	1	1	1	1	0.630795	1	2.15332	1	1	1	1	1	1	1
YIPF1	6	6	0	2	2	0	1.66951	1.12913	1.60624	1.99322	2.07857	1	1	1	1	1.51653	1	1	2.01613	1	1.6129	1	1	1	1	1	1	1
YOD1	6	6	0	2	2	0	1.16693	1.13349	1.66773	1	1	1	1	1	1	1.53398	1	1	2.17344	1	1.88395	1	1.91603	1	1	1	1	3.27869
ZNF281	4	4	0	2	2	0	1.70732	1	1	2.02881	2.27376	1.52672	1	1	1	1	1	1	1.66861	1	1	1	1	1	1	1	1	1
ZNF438	6	6	0	2	2	0	1.86314	1	3.50288	1	1	1.9497	1	1	1	1	1	1	3.39674	1	1.55885	1	1	1	1	1	1.73787	1.76149
GIMAP4	4	1	3	2	1	1	0.91699	1.27444	1	1	1	0.667958	1	2.09776	1	1	1	1	0.514615	0.490076	1	1	1	1	1	1	1	1
IDO1	6	3	3	2	1	1	1.04894	1.33617	0.609216	1.58655	1	1	1	2.34467	1	1	1.71841	1	0.491715	0.502437	1	1	1	1	1	1	1	1
LPAR6	4	2	2	2	1	1	1.29185	1	0.489591	2.06697	1.61082	1	1	1	1	1	1	1	0.507434	1	1	1	1	1	1	1	1	1
PFN1	2	1	1	2	1	1	1	1	1	1	1	1	1	1	1	1	1	1	2.07426	1	1	1	1	0.430997	1	1	1	1
RARRES3	4	1	3	2	1	1	0.802803	1	0.642545	1	1	0.568666	1	1	1	1	1	1	0.332579	1	2.03542	1	1	1	1	1	1	1
RFX7	3	1	2	2	1	1	0.873021	1	0.492082	1	1	1	1	1	1	1	4.53635	1	0.661157	1	1	1	1	1	1	1	1	1
SELM	2	1	1	2	1	1	0.874205	1	0.496819	1	1	1	1	1	1	1	5.77161	1	1	1	1	1	1	1	1	1	1	1
2017-09-09	2	0	2	2	0	2	0.693856	1	1	0.382482	0.392943	1	1	1	1	1	1	1	1	1	1	1	1	1	1	1	1	1
ACTG1P4	3	0	3	2	0	2	0.909074	1	1	1	0.636294	1	1	1	1	1	1	1	0.477236	0.464274	1	1	1	1	1	1	1	1
ACVR1	3	0	3	2	0	2	0.737835	1	1	0.509684	0.441657	1	1	1	1	1	1	1	1	0.451916	1	1	1	1	1	1	1	1
AKAP11	3	0	3	2	0	2	0.8728	1	0.4912	1	1	1	1	1	1	1	1	1	0.58924	0.452407	1	1	1	1	1	1	1	1
AKAP2	2	0	2	2	0	2	0.740454	1	1	0.468889	0.492927	1	1	1	1	1	1	1	1	1	1	1	1	1	1	1	1	1
AL928768.3	3	0	3	2	0	2	0.70037	1	1	0.380286	0.421195	1	1	1	1	1	1	1	1	1	1	1	1	1	0.602047	1	1	1
AMIGO2	6	0	6	2	0	2	0.776761	1	1	0.602555	0.50449	1	1	1	1	1	1	1	0.366287	0.288867	1	1	0.586634	1	0.679071	1	1	1
ANXA2R	4	0	4	2	0	2	0.870284	1	0.481135	1	1	1	1	1	1	1	1	0.685814	0.488615	0.53087	1	1	1	1	1	1	1	1
ANXA6	3	0	3	2	0	2	0.773226	1	1	0.499326	0.593577	1	1	1	1	1	1	1	1	1	1	1	1	0.49249	1	1	1	1
AP3M2	4	0	4	2	0	2	0.632993	1	0.369003	0.580013	0.582954	1	1	1	1	1	1	1	0.467333	1	1	1	1	1	1	1	1	1
APBA2	5	0	5	2	0	2	0.708667	1	1	0.379233	0.455436	1	1	1	1	1	1	1	0.683387	0.58924	1	1	1	1	0.689275	1	1	1
APOL3	5	0	5	2	0	2	0.736335	1	0.667795	0.652231	0.625313	1	1	1	1	1	1	1	0.471254	0.443518	1	1	1	1	1	1	1	1
AQP3	4	0	4	2	0	2	0.693153	1	1	0.3803	0.392311	1	1	1	1	1	1	1	0.623636	0.522848	1	1	1	1	1	1	1	1
ASCC2	5	0	5	2	0	2	0.449527	1	0.559116	0.329207	0.361991	0.547795	1	1	1	1	0.589476	1	1	1	1	1	1	1	1	1	1	1
BAG1	2	0	2	2	0	2	0.7124	1	1	0.417711	0.431891	1	1	1	1	1	1	1	1	1	1	1	1	1	1	1	1	1
BANK1	6	0	6	2	0	2	0.592075	1	0.598917	0.395789	0.373594	1	1	1	1	1	1	1	0.615006	1	1	1	0.631754	0.600925	1	1	1	1
BCL2L1	3	0	3	2	0	2	0.62434	1	0.646667	0.397219	0.453474	1	1	1	1	1	1	1	1	1	1	1	1	1	1	1	1	1
BEX2	3	0	3	2	0	2	0.838542	1	0.354169	1	1	1	1	1	1	1	1	1	0.424935	1	1	1	1	1	0.536596	1	1	1
BIRC3	3	0	3	2	0	2	0.916757	1	0.667028	1	1	1	1	1	1	1	1	1	0.428009	0.288093	1	1	1	1	1	1	1	1
BLNK	3	0	3	2	0	2	0.677855	1	1	0.316726	0.394695	1	1	1	1	1	1	1	1	1	1	1	0.687322	1	1	1	1	1
BMI1	3	0	3	2	0	2	0.897093	1	1	1	0.588374	1	1	1	1	1	1	1	0.447287	0.283254	1	1	1	1	1	1	1	1
BRD1	3	0	3	2	0	2	0.711059	1	1	0.470433	0.373804	1	1	1	1	1	1	1	0.682221	1	1	1	1	1	1	1	1	1
BTN3A1	4	1	3	2	0	2	0.920559	1	0.682235	1	1	1	1	1	1	1	1	1	0.418498	0.439522	1.93986	1	1	1	1	1	1	1
BZRAP1-AS1	2	0	2	2	0	2	1	1	1	1	1	1	1	1	1	1	1	1	0.391957	0.313814	1	1	1	1	1	1	1	1
CABIN1	4	0	4	2	0	2	0.628527	0.924265	0.575805	0.466114	0.472188	1	0.697058	1	1	1	1	1	1	1	1	1	1	1	1	1	1	1
CACNA2D3	4	0	4	2	0	2	0.603682	1	0.429716	0.50782	0.47719	1	1	1	1	1	0.677328	1	1	1	1	1	1	1	1	1	1	1
CARD11	3	0	3	2	0	2	0.741114	1	0.474571	1	1	0.489884	1	1	1	1	1	1	0.647082	1	1	1	1	1	1	1	1	1
CCAR1	2	0	2	2	0	2	1	1	1	1	1	1	1	1	1	1	1	1	0.489668	0.394914	1	1	1	1	1	1	1	1
CCDC92	6	0	6	2	0	2	0.538456	1	0.651852	0.413172	0.474248	0.614553	1	1	1	1	0.683057	1	1	0.546359	1	1	1	1	1	1	1	1
CCR6	3	0	3	2	0	2	0.613835	1	0.618441	0.40321	0.433689	1	1	1	1	1	1	1	1	1	1	1	1	1	1	1	1	1
CD1C	6	0	6	2	0	2	0.632041	1	0.457472	0.535733	0.53496	1	1	1	1	1	1	0.67025	0.604412	0.4071	1	1	1	1	1	1	1	1
CD28	2	0	2	2	0	2	0.870132	1	0.480528	1	1	1	1	1	1	1	1	1	1	1	1	1	1	1	0.477943	1	1	1
CD52	4	0	4	2	0	2	0.841874	0.920893	0.367494	1	1	1	1	0.683574	1	1	1	1	0.452899	0.568311	1	1	1	1	1	1	1	1
CD74	5	0	5	2	0	2	0.471566	1	0.548134	0.413462	0.41862	0.506047	1	1	1	1	1	1	0.633152	1	1	1	1	1	1	1	1	1
CD81	5	0	5	2	0	2	0.508274	1	0.557113	0.439947	0.471098	0.56494	1	1	1	1	1	1	1	0.580248	1	1	1	1	1	1	1	1
CD8B	5	1	4	2	0	2	0.604269	1.18223	0.630202	0.363702	0.423173	1	1	1	1.72891	1	1	1	1	1	1	1	1	1	0.660022	1	1	1
CHI3L1	5	0	5	2	0	2	0.582238	0.890964	0.685576	0.291214	0.352162	1	1	1	0.563857	1	1	1	0.552975	1	1	1	1	1	1	1	1	1
CLSTN1	5	0	5	2	0	2	0.633962	1	0.646327	0.454794	0.434726	1	1	1	1	1	1	1	0.597943	0.50551	1	1	1	1	1	1	1	1
CLUHP3	3	0	3	2	0	2	0.585248	1	0.324491	0.460575	0.555926	1	1	1	1	1	1	1	1	1	1	1	1	1	1	1	1	1
CMC1	2	0	2	2	0	2	1	1	1	1	1	1	1	1	1	1	1	1	0.454814	0.415127	1	1	1	1	1	1	1	1
CPVL	8	2	6	2	0	2	0.67832	1.13941	0.555527	1	0.663658	0.494096	1	1	1	1.55763	0.615276	1	0.688231	0.433651	1.89825	1	1	1	1	1	1	1
CROCCP2	4	0	4	2	0	2	0.622352	1	0.471283	0.508156	0.50997	1	1	1	1	1	1	1	0.410223	1	1	1	1	1	1	1	1	1
CSF1R	7	1	6	2	0	2	0.533847	1.14695	0.487607	0.656383	0.592101	0.399297	1	1	1	1.58781	1	1	1	0.615082	1	1	1	1	1	1	1	0.655222
CXCR4	2	0	2	2	0	2	0.722606	1	1	0.41232	0.478103	1	1	1	1	1	1	1	1	1	1	1	1	1	1	1	1	1
CXXC5	5	0	5	2	0	2	0.752801	1	0.455678	1	1	0.555525	1	1	1	1	0.563268	0.615749	1	0.386458	1	1	1	1	1	1	1	1
CYFIP2	3	0	3	2	0	2	0.643571	1	0.604564	0.491183	0.478538	1	1	1	1	1	1	1	1	1	1	1	1	1	1	1	1	1
DCK	3	0	3	2	0	2	0.870401	1	1	1	0.481603	1	1	1	1	1	1	1	0.546001	0.370947	1	1	1	1	1	1	1	1
DDHD2	3	0	3	2	0	2	0.729901	1	1	0.476281	0.443321	1	1	1	1	1	1	1	1	1	1	1	0.576573	1	1	1	1	1
DDX18	7	0	7	2	0	2	0.568558	1	0.491658	0.589275	0.549964	0.643335	1	1	1	1	0.623678	1	0.658718	0.456267	1	1	1	1	1	1	1	1
DENND2D	8	0	8	2	0	2	0.490947	1	0.564081	0.401477	0.474586	0.523642	1	1	1	1	1	1	0.604011	0.503246	1	1	0.663139	0.604814	1	1	1	1
DGKA	4	0	4	2	0	2	0.573232	1	0.61189	0.337359	0.343678	1	1	1	1	1	1	1	1	1	1	1	1	1	1	1	1	0.691372
DMTN	3	0	3	2	0	2	0.635845	1	0.650769	0.470921	0.421692	1	1	1	1	1	1	1	1	1	1	1	1	1	1	1	1	1
DPP4	3	0	3	2	0	2	0.729898	1	1	0.458316	0.461276	1	1	1	1	1	1	1	1	1	1	1	1	1	0.587751	1	1	1
DROSHA	5	0	5	2	0	2	0.690986	1	0.676025	0.553618	0.534302	1	1	1	1	1	1	1	0.488902	0.369031	1	1	1	1	1	1	1	1
ECI2	4	0	4	2	0	2	0.626071	1	0.49902	0.465658	0.539607	1	1	1	1	1	1	1	0.581058	1	1	1	1	1	1	1	1	1
EEF2K	3	0	3	2	0	2	0.873792	1	0.495167	1	1	1	1	1	1	1	1	1	0.518861	0.386279	1	1	1	1	1	1	1	1
EIF2AK3	3	0	3	2	0	2	0.623407	1	0.687567	0.419094	0.386967	1	1	1	1	1	1	1	1	1	1	1	1	1	1	1	1	1
EIF3A	4	0	4	2	0	2	0.762729	1	1	0.575043	0.475873	1	1	1	1	1	1	1	0.641972	0.462663	1	1	1	1	1	1	1	1
ELMO1	2	0	2	2	0	2	0.74503	1	1	0.49527	0.484848	1	1	1	1	1	1	1	1	1	1	1	1	1	1	1	1	1
ENOPH1	4	0	4	2	0	2	0.808905	1	0.586394	1	0.649224	1	1	1	1	1	1	1	0.465701	0.316476	1	1	1	1	1	1	1	1
EPB42	3	0	3	2	0	2	0.604133	1	0.522909	0.429609	0.464016	1	1	1	1	1	1	1	1	1	1	1	1	1	1	1	1	1
ETS1	4	0	4	2	0	2	0.700953	0.885678	0.371287	1	1	0.432526	1	0.542711	1	1	1	1	1	1	1	1	1	1	1	1	0.697869	1
EXOSC8	4	0	4	2	0	2	0.832374	1	0.642683	1	0.686813	1	1	1	1	1	1	1	0.409467	0.343796	1	1	1	1	1	1	1	1
FAM117B	3	0	3	2	0	2	0.856469	1	0.425875	1	1	1	1	1	1	1	0.617569	1	0.363716	1	1	1	1	1	1	1	1	1
FAM35A	2	0	2	2	0	2	1	1	1	1	1	1	1	1	1	1	1	1	0.396432	0.282837	1	1	1	1	1	1	1	1
FASTKD1	2	0	2	2	0	2	1	1	1	1	1	1	1	1	1	1	1	1	0.470743	0.324254	1	1	1	1	1	1	1	1
FBXO16	2	0	2	2	0	2	0.726033	1	1	0.410256	0.493876	1	1	1	1	1	1	1	1	1	1	1	1	1	1	1	1	1
FOXO1	6	0	6	2	0	2	0.541995	0.922473	0.59138	0.439155	0.481835	0.655609	1	1	1	0.689893	0.626488	1	1	1	1	1	1	1	1	1	1	1
GANAB	2	0	2	2	0	2	0.707161	1	1	0.44964	0.379003	1	1	1	1	1	1	1	1	1	1	1	1	1	1	1	1	1
GBP3	2	0	2	2	0	2	1	1	1	1	1	1	1	1	1	1	1	1	0.381796	0.304887	1	1	1	1	1	1	1	1
GCN1L1	4	0	4	2	0	2	0.578356	1	0.676261	0.490822	0.47856	0.66778	1	1	1	1	1	1	1	1	1	1	1	1	1	1	1	1
GIMAP1-GIMAP5	5	0	5	2	0	2	0.813775	1	1	0.606759	0.64834	1	1	1	1	1	1	1	0.474789	0.355101	1	1	1	1	0.634357	1	1	1
GOLGA8N	4	0	4	2	0	2	0.912697	1	1	1	0.650787	1	1	1	1	1	1	1	0.460278	0.395226	1	1	0.547617	1	1	1	1	1
GPR171	2	0	2	2	0	2	1	1	1	1	1	1	1	1	1	1	1	1	0.426749	0.311333	1	1	1	1	1	1	1	1
GPRASP1	4	0	4	2	0	2	0.67578	1	1	0.34395	0.35917	1	1	1	1	1	1	1	1	1	1	1	0.551614	1	0.555278	1	1	1
GVINP1	2	0	2	2	0	2	0.861925	1	0.4477	1	1	1	1	1	1	1	1	1	0.486523	1	1	1	1	1	1	1	1	1
HACL1	3	0	3	2	0	2	0.907311	1	0.629246	1	1	1	1	1	1	1	1	1	0.485107	0.397678	1	1	1	1	1	1	1	1
HAUS3	2	0	2	2	0	2	1	1	1	1	1	1	1	1	1	1	1	1	0.431965	0.293401	1	1	1	1	1	1	1	1
HLA-DOB	7	0	7	2	0	2	0.502886	1	0.378708	0.461233	0.540249	0.631353	1	1	1	1	0.576579	0.574444	1	1	1	1	1	1	1	1	1	0.536021
HLA-DPB1	8	0	8	2	0	2	0.576541	1	0.503152	0.386518	0.416493	1	1	1	1	1	0.6777	0.681516	0.517947	0.503043	1	1	1	0.60573	1	1	1	1
HLA-DRA	9	1	8	2	0	2	0.578631	1	0.561187	0.593261	0.651508	0.508569	1	1	1	1	1	1	0.481556	0.501329	1.52462	1	1	0.469814	1	1	1	0.635001
HMG20A	2	0	2	2	0	2	0.734556	1	1	0.476009	0.462214	1	1	1	1	1	1	1	1	1	1	1	1	1	1	1	1	1
HMGN3	4	0	4	2	0	2	0.789937	1	1	0.61736	0.542388	1	1	1	1	1	1	1	0.358012	0.249215	1	1	1	1	1	1	1	1
HNRNPA0	6	0	6	2	0	2	0.499431	1	0.599285	0.389363	0.332668	0.676407	1	1	1	1	1	1	0.590179	0.566733	1	1	1	1	1	1	1	1
HNRNPU-AS1	2	0	2	2	0	2	1	1	1	1	1	1	1	1	1	1	1	1	0.451937	0.431183	1	1	1	1	1	1	1	1
HOPX	4	0	4	2	0	2	0.678046	1	0.400276	0.661288	0.650618	1	1	1	1	1	1	1	0.274416	1	1	1	1	1	1	1	1	1
HS.554324	3	0	3	2	0	2	0.824716	0.776074	1	1	1	0.298864	0.610687	0.493608	1	1	1	1	1	1	1	1	1	1	1	1	1	1
ICE1	5	0	5	2	0	2	0.811931	1	1	0.698666	0.549058	1	1	1	1	1	1	1	0.491642	0.405088	1	1	0.691425	1	1	1	1	1
IGKV1-17	3	1	2	2	0	2	0.699296	1	1	0.425062	0.372121	1	1	1	1	1	1	1	1.59236	1	1	1	1	1	1	1	1	1
IQCB1	3	0	3	2	0	2	0.87265	1	0.490601	1	1	1	1	1	1	1	1	1	0.611583	0.461553	1	1	1	1	1	1	1	1
ITGA6	4	0	4	2	0	2	0.7104	1	1	0.416719	0.424881	1	1	1	1	1	1	1	1	0.698129	1	1	1	1	0.673718	1	1	1
ITGB3BP	3	0	3	2	0	2	0.91243	1	0.64972	1	1	1	1	1	1	1	1	1	0.454566	0.358102	1	1	1	1	1	1	1	1
ITM2C	4	0	4	2	0	2	0.657121	1	0.666404	0.496229	0.465853	1	1	1	1	1	0.68117	1	1	1	1	1	1	1	1	1	1	1
ITPKB	5	0	5	2	0	2	0.496138	1	0.548277	0.405745	0.470965	0.559566	1	1	1	1	1	1	0.655008	1	1	1	1	1	1	1	1	1
KIFAP3	2	0	2	2	0	2	0.863515	1	0.454059	1	1	1	1	1	1	1	1	1	1	0.475217	1	1	1	1	1	1	1	1
KLHDC2	4	0	4	2	0	2	0.915224	1	0.660897	1	1	1	1	1	1	1	0.690184	1	0.42924	0.402641	1	1	1	1	1	1	1	1
LANCL1	5	0	5	2	0	2	0.683274	1	0.433681	0.664938	0.634478	1	1	1	1	1	1	1	0.601974	0.456809	1	1	1	1	1	1	1	1
LDOC1L	3	0	3	2	0	2	0.875422	1	0.501687	1	1	1	1	1	1	1	1	1	0.494829	0.374448	1	1	1	1	1	1	1	1
LIME1	8	0	8	2	0	2	0.52144	0.793322	0.391669	0.609533	0.633112	0.451447	0.636578	0.536711	1	1	0.633018	1	1	1	1	1	1	0.671592	1	1	1	1
LINC00342	3	0	3	2	0	2	0.71262	1	1	0.434802	0.415679	1	1	1	1	1	1	1	1	1	1	1	0.676402	1	1	1	1	1
LINC00849	2	0	2	2	0	2	1	1	1	1	1	1	1	1	1	1	1	1	0.499401	0.431798	1	1	1	1	1	1	1	1
LINC00936	4	0	4	2	0	2	0.848251	1	0.393003	1	1	1	1	1	1	1	0.575464	1	0.436091	0.595451	1	1	1	1	1	1	1	1
LIPT1	3	0	3	2	0	2	0.870226	1	0.480904	1	1	1	1	1	1	1	1	1	0.402075	1	1	1	0.696167	1	1	1	1	1
LOC100996740	2	0	2	2	0	2	1	1	1	1	1	1	1	1	1	1	1	1	0.388939	0.340356	1	1	1	1	1	1	1	1
LOC100996747	2	0	2	2	0	2	1	1	1	1	1	1	1	1	1	1	1	1	0.465224	0.49781	1	1	1	1	1	1	1	1
LOC101060521	2	0	2	2	0	2	0.739926	1	1	0.485343	0.474361	1	1	1	1	1	1	1	1	1	1	1	1	1	1	1	1	1
LOC101243545	2	0	2	2	0	2	1	1	1	1	1	1	1	1	1	1	1	1	0.222474	0.466461	1	1	1	1	1	1	1	1
LOC101928620	2	0	2	2	0	2	0.69171	1	1	0.343183	0.423657	1	1	1	1	1	1	1	1	1	1	1	1	1	1	1	1	1
LOC727820	3	0	3	2	0	2	1	1	1	1	1	1	1	1	1	1	1	1	0.424881	0.493974	1	1	0.69153	1	1	1	1	1
LOC728392	4	0	4	2	0	2	0.638647	1	0.436898	0.567634	0.550055	1	1	1	1	1	1	1	0.492005	1	1	1	1	1	1	1	1	1
LOC728481	3	0	3	2	0	2	0.873499	0.769135	1	1	1	0.493998	0.590772	0.485767	1	1	1	1	1	1	1	1	1	1	1	1	1	1
LPIN1	7	0	7	2	0	2	0.519217	1	0.421538	0.517143	0.522384	0.615801	1	1	1	1	1	1	0.581395	0.471498	1	1	0.652554	1	1	1	1	1
LUC7L3	3	0	3	2	0	2	0.878775	1	0.5151	1	1	1	1	1	1	1	1	1	0.428119	0.365163	1	1	1	1	1	1	1	1
LYAR	3	0	3	2	0	2	0.901294	1	0.605176	1	1	1	1	1	1	1	1	1	0.497389	0.417938	1	1	1	1	1	1	1	1
MAGEH1	5	0	5	2	0	2	0.723452	1	0.60538	0.634236	0.654193	1	1	1	1	1	1	1	0.48499	0.32551	1	1	1	1	1	1	1	1
MALT1	5	0	5	2	0	2	0.706611	1	0.474349	0.692857	0.659239	1	1	1	1	1	1	1	0.566444	0.449014	1	1	1	1	1	1	1	1
MCM3	3	0	3	2	0	2	0.73095	1	1	0.482532	0.441267	1	1	1	1	1	1	1	1	0.650533	1	1	1	1	1	1	1	1
MDN1	3	0	3	2	0	2	0.629542	1	0.6236	0.451896	0.442674	1	1	1	1	1	1	1	1	1	1	1	1	1	1	1	1	1
MGC40069	3	0	3	2	0	2	0.689163	1	1	0.367215	0.389438	1	1	1	1	1	1	1	1	1	1	1	1	1	0.657592	1	1	1
MS4A1	4	0	4	2	0	2	0.571518	1	0.532922	0.285445	0.467705	1	1	1	1	1	1	1	0.623131	1	1	1	1	1	1	1	1	1
MTR	4	0	4	2	0	2	0.63698	1	0.596761	0.500851	0.450308	1	1	1	1	1	1	1	0.386384	1	1	1	1	1	1	1	1	1
MXD4	7	0	7	2	0	2	0.701905	0.796406	0.376754	1	1	0.430867	0.56773	0.617894	1	1	0.579865	0.655104	1	1	1	1	1	1	1	1	1	0.668762
MYBL1	4	0	4	2	0	2	0.604615	1	0.204818	0.62461	0.589032	1	1	1	1	1	1	1	0.384675	1	1	1	1	1	1	1	1	1
MYC	6	0	6	2	0	2	0.467417	0.917012	0.603531	0.276503	0.304044	0.685589	1	1	0.668047	1	1	1	0.595841	1	1	1	1	1	1	1	1	1
NAT10	5	0	5	2	0	2	0.509723	1	0.577078	0.417868	0.423406	0.62054	1	1	1	1	1	1	0.668271	1	1	1	1	1	1	1	1	1
NCALD	3	0	3	2	0	2	0.55991	1	0.257278	0.502033	0.48033	1	1	1	1	1	1	1	1	1	1	1	1	1	1	1	1	1
NKTR	6	0	6	2	0	2	0.603031	1	0.386104	0.658675	0.670286	0.697058	1	1	1	1	1	1	0.434991	1	1	1	1	1	1	1	1	0.530617
NLRC3	2	0	2	2	0	2	0.849413	1	0.397652	1	1	1	1	1	1	1	1	1	0.244996	1	1	1	1	1	1	1	1	1
NLRP1	3	0	3	2	0	2	0.599195	1	0.561539	0.434953	0.400288	1	1	1	1	1	1	1	1	1	1	1	1	1	1	1	1	1
NOL9	3	0	3	2	0	2	0.711793	1	1	0.414422	0.432751	1	1	1	1	1	1	1	0.508363	1	1	1	1	1	1	1	1	1
OCIAD2	5	0	5	2	0	2	0.842789	1	0.371157	1	1	1	1	1	1	1	0.675141	1	0.404547	1	1	1	0.643061	1	0.673718	1	1	1
OGFOD1	2	0	2	2	0	2	0.716253	1	1	0.44833	0.416684	1	1	1	1	1	1	1	1	1	1	1	1	1	1	1	1	1
OLIG1	4	0	4	2	0	2	0.868386	1	0.473544	1	1	1	1	1	1	1	0.659864	1	0.357322	1	1	1	1	1	1	1	1	0.519615
OXNAD1	3	0	3	2	0	2	0.826742	1	0.306966	1	1	1	1	1	1	1	1	1	0.43176	1	1	1	1	1	0.519184	1	1	1
P2RY8	4	0	4	2	0	2	0.736917	1	0.439665	1	1	0.508001	1	1	1	1	0.664501	1	0.441599	1	1	1	1	1	1	1	1	1
PAPD7	4	0	4	2	0	2	0.634959	1	0.577456	0.486689	0.475692	1	1	1	1	1	1	1	0.524054	1	1	1	1	1	1	1	1	1
PARP1	5	0	5	2	0	2	0.51377	1	0.598368	0.41658	0.408898	0.631233	1	1	1	1	1	1	1	1	1	1	1	0.559942	1	1	1	1
PBXIP1	3	0	3	2	0	2	0.561243	1	0.501666	0.396118	0.347186	1	1	1	1	1	1	1	1	1	1	1	1	1	1	1	1	1
PCED1B	3	0	3	2	0	2	0.863615	1	0.454458	1	1	1	1	1	1	1	1	1	0.450694	1	1	1	1	1	0.641026	1	1	1
PCMTD2	3	0	3	2	0	2	0.749455	1	0.616693	1	0.381127	1	1	1	1	1	1	1	0.480354	1	1	1	1	1	1	1	1	1
PDIA3	3	0	3	2	0	2	0.718927	1	1	0.440548	0.435161	1	1	1	1	1	1	1	1	1	1	1	1	0.612332	1	1	1	1
PFAS	3	0	3	2	0	2	0.642066	1	0.597048	0.495319	0.475896	1	1	1	1	1	1	1	1	1	1	1	1	1	1	1	1	1
PLCG1	5	0	5	2	0	2	0.605262	1	0.516915	0.435199	0.468933	1	1	1	1	1	1	1	0.673537	1	1	1	1	1	1	1	1	0.682827
PLVAP	4	0	4	2	0	2	0.630539	1	0.52685	0.46183	0.533476	1	1	1	1	1	1	1	1	1	1	1	1	1	1	1	1	0.496697
PRKCQ-AS1	4	0	4	2	0	2	0.817221	1	0.268885	1	1	1	1	1	1	1	1	1	0.423012	1	1	1	1	1	0.577067	1	0.686789	1
PRMT1	3	0	3	2	0	2	0.639982	1	0.695871	0.420557	0.443498	1	1	1	1	1	1	1	1	1	1	1	1	1	1	1	1	1
PRPF8	4	0	4	2	0	2	0.644132	1	1	0.482346	0.447728	0.646454	1	1	1	1	1	1	1	1	1	1	0.664348	1	1	1	1	1
PRR5	3	0	3	2	0	2	0.596233	1	0.533596	0.413565	0.437771	1	1	1	1	1	1	1	1	1	1	1	1	1	1	1	1	1
PTGDS	6	0	6	2	0	2	0.661269	1	0.380629	0.652827	0.611621	1	1	1	1	1	1	0.561946	0.641807	1	1	1	0.492081	1	1	1	1	1
RBM38	3	1	2	2	0	2	0.699139	1	1	0.416875	0.37968	1	1	1	1	1	1	1	1.67252	1	1	1	1	1	1	1	1	1
RHOF	2	0	2	2	0	2	0.716224	1	1	0.414748	0.450146	1	1	1	1	1	1	1	1	1	1	1	1	1	1	1	1	1
RNF125	3	0	3	2	0	2	0.864015	1	0.456062	1	1	1	1	1	1	1	0.604596	1	0.474901	1	1	1	1	1	1	1	1	1
RNF44	2	0	2	2	0	2	0.741446	1	1	0.491715	0.474068	1	1	1	1	1	1	1	1	1	1	1	1	1	1	1	1	1
RPA1	5	0	5	2	0	2	0.509268	1	0.580535	0.399712	0.380098	0.676727	1	1	1	1	1	1	0.625821	1	1	1	1	1	1	1	1	1
RPL22	7	0	7	2	0	2	0.500216	0.806213	0.582313	0.424376	0.469021	0.525155	0.650533	0.574317	1	1	1	1	0.500751	1	1	1	1	1	1	1	1	1
RPL3	8	0	8	2	0	2	0.576727	0.793921	0.538995	0.495589	0.597514	0.674809	0.693385	0.4823	1	1	1	1	0.582445	1	1	1	1	0.502235	1	1	1	1
RPL36	5	0	5	2	0	2	0.658855	1	0.610912	0.542859	0.481649	1	1	1	1	1	1	1	0.488663	1	1	1	1	0.639264	1	1	1	1
RPS4X	7	0	7	2	0	2	0.580814	0.757572	0.636979	0.493803	0.61931	0.573164	0.591751	0.438539	1	1	1	1	0.604668	1	1	1	1	1	1	1	1	1
RRS1	3	0	3	2	0	2	0.664017	1	0.665032	0.4965	0.494535	1	1	1	1	1	1	1	1	1	1	1	1	1	1	1	1	1
S1PR1	4	0	4	2	0	2	0.646082	1	0.598397	0.501882	0.484051	1	1	1	1	1	1	1	1	1	1	1	0.489056	1	1	1	1	1
SAMD3	4	0	4	2	0	2	0.827919	1	0.311676	1	1	1	1	1	1	1	1	1	0.230537	1	1	1	0.656713	1	1	1	0.689813	1
SATB1	5	0	5	2	0	2	0.727657	1	1	0.434235	0.476395	1	1	1	1	1	1	1	0.532283	1	1	1	0.617174	0.592171	1	1	1	1
SGK	3	0	3	2	0	2	0.873439	0.765725	1	1	1	0.493754	0.570288	0.492611	1	1	1	1	1	1	1	1	1	1	1	1	1	1
SGK223	5	0	5	2	0	2	0.836297	1	0.345187	1	1	1	1	1	1	1	0.590255	0.677795	0.381796	1	1	1	0.57554	1	1	1	1	1
SH2D2A	3	0	3	2	0	2	0.740708	1	1	0.467464	0.495368	1	1	1	1	1	1	1	0.647333	1	1	1	1	1	1	1	1	1
SIGIRR	3	0	3	2	0	2	0.602639	1	0.361743	0.499301	0.549511	1	1	1	1	1	1	1	1	1	1	1	1	1	1	1	1	1
SLAMF1	3	0	3	2	0	2	0.600924	1	0.458786	0.434783	0.510126	1	1	1	1	1	1	1	1	1	1	1	1	1	1	1	1	1
SLC25A6	5	0	5	2	0	2	0.613394	0.903158	0.625623	0.417746	0.410206	1	1	0.612632	1	1	1	1	1	1	1	1	1	0.650153	1	1	1	1
SLC2A4RG	3	0	3	2	0	2	0.615959	1	0.634483	0.401252	0.428101	1	1	1	1	1	1	1	1	1	1	1	1	1	1	1	1	1
SLC6A10P	2	0	2	2	0	2	0.74942	1	1	0.498878	0.498803	1	1	1	1	1	1	1	1	1	1	1	1	1	1	1	1	1
SLC6A8	2	0	2	2	0	2	0.727432	1	1	0.453001	0.456725	1	1	1	1	1	1	1	1	1	1	1	1	1	1	1	1	1
SNHG1	3	0	3	2	0	2	0.859432	1	0.437728	1	1	1	1	1	1	1	1	1	0.30155	1	1	1	1	1	1	0.648845	1	1
SPIB	4	0	4	2	0	2	0.525207	1	0.677545	0.311847	0.44601	0.665425	1	1	1	1	1	1	1	1	1	1	1	1	1	1	1	1
SSBP2	3	0	3	2	0	2	0.610488	1	0.565363	0.450187	0.426403	1	1	1	1	1	1	1	1	1	1	1	1	1	1	1	1	1
SSRP1	2	0	2	2	0	2	0.739468	1	1	0.474992	0.482882	1	1	1	1	1	1	1	1	1	1	1	1	1	1	1	1	1
SYNE2	3	0	3	2	0	2	0.553714	1	0.583798	0.304433	0.326627	1	1	1	1	1	1	1	1	1	1	1	1	1	1	1	1	1
SYTL2	2	0	2	2	0	2	0.846405	1	0.385621	1	1	1	1	1	1	1	1	1	1	1	1	1	0.483311	1	1	1	1	1
TBC1D9	4	0	4	2	0	2	0.638942	1	0.497413	0.569022	0.489333	1	1	1	1	1	1	1	0.688516	1	1	1	1	1	1	1	1	1
T-Cell Receptor V-alpha region	3	0	3	2	0	2	0.712335	1	1	0.413326	0.436015	1	1	1	1	1	1	1	1	1	1	1	1	1	0.578068	1	1	1
TCERG1	3	0	3	2	0	2	0.621057	1	0.609604	0.482067	0.392557	1	1	1	1	1	1	1	1	1	1	1	1	1	1	1	1	1
TECR	3	0	3	2	0	2	0.648002	1	0.643279	0.475828	0.472903	1	1	1	1	1	1	1	1	1	1	1	1	1	1	1	1	1
TESPA1	3	0	3	2	0	2	0.723936	1	1	0.458337	0.437407	1	1	1	1	1	1	1	1	1	1	1	1	1	0.646329	1	1	1
TMEM109	4	0	4	2	0	2	0.519686	1	0.524126	0.460193	0.4884	0.606024	1	1	1	1	1	1	1	1	1	1	1	1	1	1	1	1
TMEM181	3	0	3	2	0	2	0.761632	1	0.397723	1	1	0.648803	1	1	1	1	1	1	0.494071	1	1	1	1	1	1	1	1	1
TP53	2	0	2	2	0	2	0.73692	1	1	0.46262	0.48506	1	1	1	1	1	1	1	1	1	1	1	1	1	1	1	1	1
TPCN1	3	0	3	2	0	2	0.732066	1	1	0.452571	0.475692	1	1	1	1	1	1	1	0.667022	1	1	1	1	1	1	1	1	1
TRDV3	2	0	2	2	0	2	0.619717	1	1	0.2293	0.249569	1	1	1	1	1	1	1	1	1	1	1	1	1	1	1	1	1
TRIM28	4	0	4	2	0	2	0.655995	1	1	0.45958	0.49186	0.67254	1	1	1	1	1	1	1	1	1	1	1	0.698227	1	1	1	1
TRRAP	3	0	3	2	0	2	0.652551	1	0.657857	0.49581	0.456538	1	1	1	1	1	1	1	1	1	1	1	1	1	1	1	1	1
TSPYL1	5	0	5	2	0	2	0.551171	1	0.686975	0.493462	0.428266	0.595983	1	1	1	1	1	1	0.592733	1	1	1	1	1	1	1	1	1
TUBB1	4	0	4	2	0	2	0.604012	1	0.603373	0.351037	0.461638	1	1	1	1	1	1	1	1	1	1	1	0.693903	1	1	1	1	1
TXNDC12	6	0	6	2	0	2	0.899597	0.742244	0.598388	1	1	1	0.483022	0.485956	1	1	0.628805	0.683298	1	1	1	0.67981	1	1	1	1	1	1
USP11	2	0	2	2	0	2	0.721265	1	1	0.421905	0.463156	1	1	1	1	1	1	1	1	1	1	1	1	1	1	1	1	1
UXS1	3	0	3	2	0	2	0.727361	1	1	0.440995	0.46845	1	1	1	1	1	1	1	0.651296	1	1	1	1	1	1	1	1	1
VPS51	3	0	3	2	0	2	0.631134	1	0.607809	0.418918	0.49781	1	1	1	1	1	1	1	1	1	1	1	1	1	1	1	1	1
WBP11	3	0	3	2	0	2	0.619405	1	0.642265	0.405745	0.429609	1	1	1	1	1	1	1	1	1	1	1	1	1	1	1	1	1
WDR3	3	0	3	2	0	2	0.76282	1	1	0.56319	0.488091	1	1	1	1	1	1	1	0.417415	1	1	1	1	1	1	1	1	1
WDR82	4	0	4	2	0	2	0.609934	1	1	0.378272	0.367309	0.694155	1	1	1	1	1	1	1	1	1	1	0.590589	1	1	1	1	1
XIST	2	0	2	2	0	2	1	1	1	1	1	1	1	1	1	1	1	1	1	1	1	1	0.378632	1	0.346656	1	1	1
XYLT1	2	0	2	2	0	2	0.717812	1	1	0.497512	0.373734	1	1	1	1	1	1	1	1	1	1	1	1	1	1	1	1	1
ZFP36L2	4	0	4	2	0	2	0.536244	1	1	0.299814	0.339524	0.505638	1	1	1	1	0.603612	1	1	1	1	1	1	1	1	1	1	1
ZNF573	5	0	5	2	0	2	0.557877	0.904026	0.272326	0.447307	0.511876	1	1	1	1	0.616105	1	1	1	1	1	1	0.625584	1	1	1	1	1
ZNF91	6	0	6	2	0	2	0.499304	0.922974	0.384557	0.433088	0.559722	0.619848	1	1	1	0.691898	1	1	1	1	1	1	1	1	1	1	0.686703	1
ZSCAN18	4	0	4	2	0	2	0.486661	1	0.426897	0.439445	0.546657	0.533646	1	1	1	1	1	1	1	1	1	1	1	1	1	1	1	1
42064	1	1	0	1	1	0	1.46679	1	2.86716	1	1	1	1	1	1	1	1	1	1	1	1	1	1	1	1	1	1	1
42251	1	1	0	1	1	0	1.33283	1	2.33132	1	1	1	1	1	1	1	1	1	1	1	1	1	1	1	1	1	1	1
42430	2	2	0	1	1	0	1	1	1	1	1	1	1	1	1	1	2.15288	1	1	1	1	1	1	1	1	1	1.75717	1
ABCA7	1	1	0	1	1	0	1	1	1	1	1	1	1	1	1	1	1	1	1	2.08073	1	1	1	1	1	1	1	1
ABHD2	2	2	0	1	1	0	1.39222	1	2.56888	1	1	1	1	1	1	1	1	1	1	1.71999	1	1	1	1	1	1	1	1
ABTB1	3	3	0	1	1	0	1	1.14308	1	1	1	1	1	1	1	1.57233	1	1	1.56912	2.08507	1	1	1	1	1	1	1	1
ACAP1	2	2	0	1	1	0	1	1	1	1	1	1	1	1	1	1	1	1	1.82216	2.25632	1	1	1	1	1	1	1	1
ACSL3	5	5	0	1	1	0	1.76906	1	1.63737	2.48385	1.95503	1	1	1	1	1	1	1	1.6247	1.75285	1	1	1	1	1	1	1	1
ACTA2	5	5	0	1	1	0	1.18674	1.40102	1.74697	1	1	1	1	1.67616	1	1.9279	1.70537	1	1	1	2.3663	1	1	1	1	1	1	1
ACVR1B	3	3	0	1	1	0	1.40741	1	2.62965	1	1	1	1	1	1	1	1	1	1.57208	1.60359	1	1	1	1	1	1	1	1
ADAM8	4	3	1	1	1	0	1	1.21607	1	1	1	1	1	1	1	1.86428	1	1	1.74338	2.69978	1	1	0.646266	1	1	1	1	1
ADGRE1	2	2	0	1	1	0	1.16515	1	1.66059	1	1	1	1	1	1	1	2.40221	1	1	1	1	1	1	1	1	1	1	1
ADGRG3	3	3	0	1	1	0	1.56074	1	3.24296	1	1	1	1	1	1	1	1.60675	1	1	1	1	1	1	1	1	1	1.59211	1
AIG1	1	1	0	1	1	0	1.41047	1	2.64186	1	1	1	1	1	1	1	1	1	1	1	1	1	1	1	1	1	1	1
ALB	1	1	0	1	1	0	1.28858	1	2.15431	1	1	1	1	1	1	1	1	1	1	1	1	1	1	1	1	1	1	1
ALDH2	1	1	0	1	1	0	1	1.25271	1	1	1	1	1	1	1	2.01086	1	1	1	1	1	1	1	1	1	1	1	1
ALPK1	9	9	0	1	1	0	1.45503	1.24811	1.6196	1	1.57953	1.62101	1	1	1	1.99243	1.61788	1	1.53516	1.64501	2.07469	1	1	1	1	1	1.63427	1
AMFR	2	2	0	1	1	0	1	1	1	1	1	1	1	1	1	1	1	1	1	1	1	1	2.53253	1	1	1	1	1.6116
ANKRD33	4	4	0	1	1	0	1.93201	1	3.74196	1	1	1.9861	1	1	1	1	1.63079	1	1	1	1	1	1	1	1	1	1	1.85736
ANKRD34B	1	1	0	1	1	0	1.51413	1	3.05652	1	1	1	1	1	1	1	1	1	1	1	1	1	1	1	1	1	1	1
ANKS1A	4	4	0	1	1	0	1.54747	1	2.01647	1.63185	1	1.54154	1	1	1	1	1	1	1.56986	1	1	1	1	1	1	1	1	1
ANPEP	3	3	0	1	1	0	1.14151	1.27444	1.56603	1	1	1	1	1	1	2.09776	1	1	1	1	1	1	1	1	1	1	1.69619	1
AOC1	1	1	0	1	1	0	1.29316	1	2.17262	1	1	1	1	1	1	1	1	1	1	1	1	1	1	1	1	1	1	1
APBB1IP	3	3	0	1	1	0	1.12964	1	1.51855	1	1	1	1	1	1	1	1	1	2.44798	1	1.56104	1	1	1	1	1	1	1
ARF5	2	2	0	1	1	0	1	1	1	1	1	1	1	1	1	1	1	1	1.83688	2.21631	1	1	1	1	1	1	1	1
ARHGEF11	2	2	0	1	1	0	1.28099	1	2.12397	1	1	1	1	1	1	1	1	1	1.5328	1	1	1	1	1	1	1	1	1
ARID5A	4	4	0	1	1	0	1.34301	1	1	1.71145	1.66058	1	1	1	1	1	1	1	1.66694	2.6062	1	1	1	1	1	1	1	1
ASAP1-IT1	2	2	0	1	1	0	1.544	1	1	1.89394	2.28206	1	1	1	1	1	1	1	1	1	1	1	1	1	1	1	1	1
ASGR1	6	6	0	1	1	0	1.40674	1.27787	1	1.78635	1.8406	1	1	1	1	2.11149	1	1	1	1.57878	1.62946	1	1.97424	1	1	1	1	1
ASPM	1	1	0	1	1	0	1.41917	1	2.67668	1	1	1	1	1	1	1	1	1	1	1	1	1	1	1	1	1	1	1
ATL3	2	2	0	1	1	0	1.55275	1	2.32884	1	1	1.88218	1	1	1	1	1	1	1	1	1	1	1	1	1	1	1	1
ATOX1	6	6	0	1	1	0	1.96029	1.15064	2.33766	1.98216	1.77399	1.74734	1	1	1	1.60256	1	1	1	1	1.73671	1	1	1	1	1	1	1
ATP5C1	4	3	1	1	1	0	1.62999	1	1	2.05044	1.82882	1.64069	1	1	1	1	1	1	1	0.54227	1	1	1	1	1	1	1	1
ATP5J	3	3	0	1	1	0	1.43297	1	1	2.08333	1.64853	1	1	1	1	1	1	1	1	1	1.52114	1	1	1	1	1	1	1
ATP6AP1	2	2	0	1	1	0	1	1	1	1	1	1	1	1	1	1	1	1	2.13402	1.92753	1	1	1	1	1	1	1	1
AURKA	1	1	0	1	1	0	1.26211	1	2.04842	1	1	1	1	1	1	1	1	1	1	1	1	1	1	1	1	1	1	1
AX746670	2	2	0	1	1	0	1	1	1	1	1	1	1	1	1	1	1	1	1.78699	2.24215	1	1	1	1	1	1	1	1
AXUD1	4	4	0	1	1	0	1	1.7039	1	1	1	1	1.67168	2.4266	1	1.71733	1	1	1	1	1.64935	1	1	1	1	1	1	1
AZI2	4	4	0	1	1	0	1.62684	1	1.81076	2.12179	1.5748	1	1	1	1	1	1	1	1.55909	1	1	1	1	1	1	1	1	1
B3GNT5	1	1	0	1	1	0	1	1	1	1	1	1	1	1	1	1	1	1	3.54108	1	1	1	1	1	1	1	1	1
BAMBI	1	1	0	1	1	0	1.44996	1	2.79984	1	1	1	1	1	1	1	1	1	1	1	1	1	1	1	1	1	1	1
BAX	1	1	0	1	1	0	1	1	1	1	1	1	1	1	1	1	1	1	1	2.4266	1	1	1	1	1	1	1	1
BCAT1	1	1	0	1	1	0	1.60352	1	3.41409	1	1	1	1	1	1	1	1	1	1	1	1	1	1	1	1	1	1	1
BEND7	1	1	0	1	1	0	1.27452	1	2.09807	1	1	1	1	1	1	1	1	1	1	1	1	1	1	1	1	1	1	1
BIRC2	3	3	0	1	1	0	1.65413	1	1	2.82247	1.79404	1	1	1	1	1	1	1	1	1	1.5625	1	1	1	1	1	1	1
BIRC5	1	1	0	1	1	0	1.34885	1	2.3954	1	1	1	1	1	1	1	1	1	1	1	1	1	1	1	1	1	1	1
BLVRA	8	8	0	1	1	0	1.28794	1.66917	1	1.59413	1.55763	1	1.60514	1.79051	1	2.28102	1	1.62632	1	1	1.55788	1.53633	1	1	1	1	1	1
BRI3	6	6	0	1	1	0	1.54544	1.35613	2.29709	1	1	1.88466	1	1.50625	1	1.91828	1.62777	1	1	1	1.77809	1	1	1	1	1	1	1
BST2	8	8	0	1	1	0	1.34667	1.91325	1	1.72058	1.66611	1	1.68549	3.26797	1	1.69952	1	1.5995	1	1	1.82749	1.54536	1	1	1	1	1	1
C10orf54	4	4	0	1	1	0	1.15305	1.17003	1.61222	1	1	1	1	1	1	1.68011	1	1	1.77494	2.12721	1	1	1	1	1	1	1	1
C11ORF75	3	3	0	1	1	0	1	1.18283	1	1	1	1	1	1.7313	1	1	1	1	1	1	2.12134	1	1	1	1	1.60979	1	1
C15orf48	1	1	0	1	1	0	1.33504	1	2.34017	1	1	1	1	1	1	1	1	1	1	1	1	1	1	1	1	1	1	1
C16ORF7	2	2	0	1	1	0	1.20364	1	1	1	1	1.81455	1	1	1	1	1	1	1	1	2.54323	1	1	1	1	1	1	1
C17orf62	4	4	0	1	1	0	1.35306	1	1	1.71703	1.6952	1	1	1	1	1	1	1	1.73822	2.32396	1	1	1	1	1	1	1	1
C19orf35	1	1	0	1	1	0	1.61033	1	3.44131	1	1	1	1	1	1	1	1	1	1	1	1	1	1	1	1	1	1	1
C19orf38	1	1	0	1	1	0	1.39134	1	2.56535	1	1	1	1	1	1	1	1	1	1	1	1	1	1	1	1	1	1	1
C19orf59	1	1	0	1	1	0	1	2.02551	1	1	1	1	1	1	1	5.10204	1	1	1	1	1	1	1	1	1	1	1	1
C3	2	2	0	1	1	0	1.40465	1	1	1.58278	2.03583	1	1	1	1	1	1	1	1	1	1	1	1	1	1	1	1	1
C4BPA	2	2	0	1	1	0	1.55511	1	1	2.31965	1.90078	1	1	1	1	1	1	1	1	1	1	1	1	1	1	1	1	1
C4orf3	3	3	0	1	1	0	1.17823	1	1.71291	1	1	1	1	1	1	1	1	1	1.66694	2.18818	1	1	1	1	1	1	1	1
C5AR1	6	5	1	1	1	0	1.05005	1.251	1.53737	1	0.662822	1	1	1	1	2.00401	1.60817	1	1	1.66279	1	1	1	1	1	1	1.52613	1
C5orf30	1	1	0	1	1	0	1.32334	1	2.29336	1	1	1	1	1	1	1	1	1	1	1	1	1	1	1	1	1	1	1
C5ORF32	4	4	0	1	1	0	2.15766	1.37698	1	1	1	5.63063	1.99322	1.51469	1	1	1	1	1	1	1.73792	1	1	1	1	1	1	1
C5orf32	1	1	0	1	1	0	1	1.61266	1	1	1	1	1	1	1	3.45066	1	1	1	1	1	1	1	1	1	1	1	1
C6orf211	2	2	0	1	1	0	1.49298	1	1	2.17628	1.79565	1	1	1	1	1	1	1	1	1	1	1	1	1	1	1	1	1
C9ORF103	1	1	0	1	1	0	1.30432	1	1	1	1	2.21729	1	1	1	1	1	1	1	1	1	1	1	1	1	1	1	1
C9orf66	1	1	0	1	1	0	1.25146	1	2.00583	1	1	1	1	1	1	1	1	1	1	1	1	1	1	1	1	1	1	1
CACNA1E	1	1	0	1	1	0	1.83044	1	4.32178	1	1	1	1	1	1	1	1	1	1	1	1	1	1	1	1	1	1	1
CAPZA1	4	4	0	1	1	0	1.72951	1	1.87238	2.14777	1.89789	1	1	1	1	1	1	1	1	1	1	1	1	1	1	1	1	1.76087
CARD16	1	1	0	1	1	0	1.41267	1	2.65067	1	1	1	1	1	1	1	1	1	1	1	1	1	1	1	1	1	1	1
CARD17	2	2	0	1	1	0	1.52519	1	3.10078	1	1	1	1	1	1	1	1.50639	1	1	1	1	1	1	1	1	1	1	1
CASP3	2	2	0	1	1	0	1.41535	1	1	2.12811	1.53327	1	1	1	1	1	1	1	1	1	1	1	1	1	1	1	1	1
CBS	1	1	0	1	1	0	1.41826	1	2.67304	1	1	1	1	1	1	1	1	1	1	1	1	1	1	1	1	1	1	1
CCDC71L	2	2	0	1	1	0	1	1	1	1	1	1	1	1	1	1	1	1	1.64474	2.02675	1	1	1	1	1	1	1	1
CCL8	2	2	0	1	1	0	1	1.40036	1	1	1	1	1	2.60146	1	1	1	1.9874	1	1	1	1	1	1	1	1	1	1
CCNA1	1	1	0	1	1	0	1.29174	1	2.16696	1	1	1	1	1	1	1	1	1	1	1	1	1	1	1	1	1	1	1
CCNA2	1	1	0	1	1	0	1.31994	1	2.27974	1	1	1	1	1	1	1	1	1	1	1	1	1	1	1	1	1	1	1
CCNB2	4	4	0	1	1	0	1.77377	1	3.42369	1	1	1.6714	1	1	1	1	1.71361	1.51306	1	1	1	1	1	1	1	1	1	1
CCND3	2	1	1	1	1	0	1	1	1	1	1	1	1	1	1	1	1	1	2.05846	1	1	1	1	0.575407	1	1	1	1
CCPG1	4	4	0	1	1	0	1.49855	1.13898	1	2.2748	1	1.71939	1	1	1	1.55594	1	1	1.90259	1	1	1	1	1	1	1	1	1
CD24	3	3	0	1	1	0	1.21399	1	1	1	1	1.85598	1	1	1	1	1	1	2.43191	1.71585	1	1	1	1	1	1	1	1
CD300LF	1	1	0	1	1	0	1	1.26953	1	1	1	1	1	1	1	2.07814	1	1	1	1	1	1	1	1	1	1	1	1
CD36	6	6	0	1	1	0	1.49432	1.28683	1.86609	1.5868	1.52439	1	1	1	1	2.14731	1	1	1	1	1.88359	1	1.66706	1	1	1	1	1
CDC20	5	5	0	1	1	0	1.9296	1.33596	3.92434	1	1	1.79404	1	1	1.77399	1.56986	1	1.83867	1	1	1	1	1	1	1	1	1	1
CDC37	2	2	0	1	1	0	1	1	1	1	1	1	1	1	1	1	1	1	1.71585	2.03128	1	1	1	1	1	1	1	1
CDC45	2	2	0	1	1	0	1.30938	1	2.23752	1	1	1	1	1	1	1	1	1.5285	1	1	1	1	1	1	1	1	1	1
CDCA5	4	4	0	1	1	0	1.71857	1.15019	3.32962	1	1	1.54464	1	1	1.60077	1	1.79064	1	1	1	1	1	1	1	1	1	1	1
CDK14	2	2	0	1	1	0	1.26648	1	2.06591	1	1	1	1	1	1	1	1	1	1.60875	1	1	1	1	1	1	1	1	1
CDKN2D	4	4	0	1	1	0	1.18453	1	1.7381	1	1	1	1	1	1	1	1	1	1.86916	2.90276	1.53633	1	1	1	1	1	1	1
CEACAM4	6	6	0	1	1	0	1.72763	1	2.51916	1.73792	1.65344	1	1	1	1	1	1	1	1.88111	1.57778	1	1	1.6525	1	1	1	1	1
CEBPZOS	1	1	0	1	1	0	1	1	1	1	1	1	1	1	1	1	1	1	2.15843	1	1	1	1	1	1	1	1	1
CEL	1	1	0	1	1	0	1.25036	1	2.00146	1	1	1	1	1	1	1	1	1	1	1	1	1	1	1	1	1	1	1
CENPN	1	1	0	1	1	0	1.31125	1	2.24501	1	1	1	1	1	1	1	1	1	1	1	1	1	1	1	1	1	1	1
CENPW	1	1	0	1	1	0	1.4074	1	2.62959	1	1	1	1	1	1	1	1	1	1	1	1	1	1	1	1	1	1	1
CEP55	2	2	0	1	1	0	1.54902	1	3.19609	1	1	1	1	1	1	1	1.5429	1	1	1	1	1	1	1	1	1	1	1
CES1	5	5	0	1	1	0	1.19643	1	1	1	1.78571	1	1	1	1	1	1	1.53601	1.76647	2.55493	1	1	1.70982	1	1	1	1	1
CETP	1	1	0	1	1	0	1.33443	1	2.3377	1	1	1	1	1	1	1	1	1	1	1	1	1	1	1	1	1	1	1
CFLAR	5	5	0	1	1	0	1.3686	1.1424	1	1.59363	1.88076	1	1	1	1	1.56961	1	1	1.86637	2.10881	1	1	1	1	1	1	1	1
CFP	4	4	0	1	1	0	1.15808	1.20872	1.63231	1	1	1	1	1	1	1.83486	1	1	1.70126	2.28624	1	1	1	1	1	1	1	1
CHIC2	4	4	0	1	1	0	1.14841	1	1	1	1.59363	1	1	1	1	1	1	1	1.53965	1	1.51653	1	2.18517	1	1	1	1	1
CHMP4B	3	3	0	1	1	0	1	1	1	1	1	1	1	1	1	1	1	1	1.96117	2.39006	1.52346	1	1	1	1	1	1	1
CHST13	1	1	0	1	1	0	1	1.2509	1	1	1	1	1	1	1	2.00361	1	1	1	1	1	1	1	1	1	1	1	1
CHSY1	5	5	0	1	1	0	1.36762	1	1	1.84366	1.62681	1	1	1	1	1	1	1	1.63479	2.44858	1.93686	1	1	1	1	1	1	1
CHUK	3	3	0	1	1	0	1.54321	1	1.50371	2.08333	1.58579	1	1	1	1	1	1	1	1	1	1	1	1	1	1	1	1	1
CITED4	2	2	0	1	1	0	1.25863	1	2.03452	1	1	1	1	1	1	1	1	1	1	1.52999	1	1	1	1	1	1	1	1
CLEC12A	4	3	1	1	1	0	1	1.23733	1	1	1	1	1	1	1	1.94932	1	2.00258	1	1	1.85254	1	1	1	1	0.64288	1	1
CLU	2	2	0	1	1	0	1.13285	1	1	1.53139	1	1	1	1	1	1	1	1	2.6469	1	1	1	1	1	1	1	1	1
CMTM4	2	2	0	1	1	0	1.2244	1	1.8976	1	1	1	1	1	1	1	1	1	2.08333	1	1	1	1	1	1	1	1	1
CMTM5	1	1	0	1	1	0	1.25598	1	2.02394	1	1	1	1	1	1	1	1	1	1	1	1	1	1	1	1	1	1	1
COA7	1	1	0	1	1	0	1	1	1	1	1	1	1	1	1	1	3.08257	1	1	1	1	1	1	1	1	1	1	1
COL17A1	2	2	0	1	1	0	1.59629	1	3.38518	1	1	1	1	1	1	1	1	1.53885	1	1	1	1	1	1	1	1	1	1
COLGALT1	4	4	0	1	1	0	1.27928	1	1	1.54775	1.56937	1	1	1	1	1	1	1	2.02306	1.76149	1	1	1	1	1	1	1	1
COPG1	1	1	0	1	1	0	1	1	1	1	1	1	1	1	1	1	1	1	1	1	1	1	2.15859	1	1	1	1	1
COPS5	3	3	0	1	1	0	1.62464	1	1	2.0429	1.94553	1.51012	1	1	1	1	1	1	1	1	1	1	1	1	1	1	1	1
CORO2A	1	1	0	1	1	0	1	1	1	1	1	1	1	1	1	1	1	1	2.40154	1	1	1	1	1	1	1	1	1
COX17	4	4	0	1	1	0	1.70122	1	1	2.44021	1.86428	1.50038	1	1	1	1	1	1	1.51057	1	1	1	1	1	1	1	1	1
COX7C	3	2	1	1	1	0	1.48957	1	1	2.35571	1.60256	1	1	1	1	1	1	1	1	0.636902	1	1	1	1	1	1	1	1
CPEB4	3	3	0	1	1	0	1.41418	1	2.65671	1	1	1	1	1	1	1	1	1	1.9497	1.95925	1	1	1	1	1	1	1	1
CSF2RA	5	5	0	1	1	0	1.29548	1	1	1.61082	1.57109	1	1	1	1	1	1	1	1.87021	2.10881	1	1	1.55803	1	1	1	1	1
CSF2RB	1	1	0	1	1	0	1.31816	1	2.27264	1	1	1	1	1	1	1	1	1	1	1	1	1	1	1	1	1	1	1
CSF3R	2	2	0	1	1	0	1	1.18493	1	1	1	1	1	1	1	1.73974	1	1	3.22581	1	1	1	1	1	1	1	1	1
CSRNP1	3	3	0	1	1	0	1	1	1	1	1	1	1	1	1	1	1	1.51129	1.7135	2.85225	1	1	1	1	1	1	1	1
CYBB	7	7	0	1	1	0	1.65983	1.20053	1.6356	1.61838	1.8162	1.56912	1	1	1	1.80213	1	1.55329	1	1	2.01045	1	1	1	1	1	1	1
CYP4F2	2	2	0	1	1	0	1	1	1	1	1	1	1	1	1	1	1	1	1.95733	2.63089	1	1	1	1	1	1	1	1
DAAM2	5	5	0	1	1	0	1.66898	1	2.95918	1.71674	1	1	1	1	1	1	1	1	1.71409	1.52068	1	1	1	1	1.95312	1	1	1
DGAT1	1	1	0	1	1	0	1	1	1	1	1	1	1	1	1	1	1	1	1	2.04499	1	1	1	1	1	1	1	1
DLGAP5	1	1	0	1	1	0	1.4164	1	2.6656	1	1	1	1	1	1	1	1	1	1	1	1	1	1	1	1	1	1	1
DMRT2	1	1	0	1	1	0	1	1	1	1	1	1	1	1	1	1	2.72403	1	1	1	1	1	1	1	1	1	1	1
DNAJC25-GNG10	1	1	0	1	1	0	1.40195	1	2.60781	1	1	1	1	1	1	1	1	1	1	1	1	1	1	1	1	1	1	1
DNAJC3	2	2	0	1	1	0	1.42613	1	2.70454	1	1	1	1	1	1	1	1	1	1.56715	1	1	1	1	1	1	1	1	1
DNTTIP1	2	2	0	1	1	0	1	1.18622	1	1	1	1	1	1	1	1.7449	1	1	1	2.14684	1	1	1	1	1	1	1	1
DRAP1	3	3	0	1	1	0	1	1.54995	1	1	1	1	1.69291	2.50689	1	1	1	1	1	1.51976	1	1	1	1	1	1	1	1
DUSP13	4	4	0	1	1	0	1.2758	1	1	1.50807	1.59515	1	1	1	1	1	1	1	1.80832	2.76702	1	1	1	1	1	1	1	1
EBI3	2	2	0	1	1	0	1.24197	1	1.9679	1	1	1	1	1	1	1	2.77901	1	1	1	1	1	1	1	1	1	1	1
ECM1	2	1	1	1	1	0	1.43321	1	2.73282	1	1	1	1	1	1	1	1	1	1	1	1	1	0.655194	1	1	1	1	1
EGR1	4	4	0	1	1	0	1.23	1	1.91998	1	1	1	1	1	1	1	1	1	1.92604	2.0202	1	1	1	1.60643	1	1	1	1
EGR4	1	1	0	1	1	0	1	1	1	1	1	1	1	1	1	1	1	1	1	1	1	1	1	2.07857	1	1	1	1
EHBP1L1	1	1	0	1	1	0	1	1	1	1	1	1	1	1	1	1	1	1	2.46853	1	1	1	1	1	1	1	1	1
EIF1AY	3	3	0	1	1	0	1	1.16459	1	1	1	1	1	1	1	1.65837	1	1	1	1	1	1	1.75734	1	2.25073	1	1	1
ELF1	3	2	1	1	1	0	1	1.27787	1	1	1	1	1	2.11149	1	1	1	1	1	1	1.60927	1	1	0.675265	1	1	1	1
ELL2	1	1	0	1	1	0	1.45042	1	2.80169	1	1	1	1	1	1	1	1	1	1	1	1	1	1	1	1	1	1	1
ELMOD2	1	1	0	1	1	0	1.26157	1	2.04627	1	1	1	1	1	1	1	1	1	1	1	1	1	1	1	1	1	1	1
EMB	3	2	1	1	1	0	1	1	1	1	1	1	1	1	1	1	1	1	2.75938	1.9073	1	1	0.691465	1	1	1	1	1
EMR2	3	3	0	1	1	0	1.20579	1.29813	1	1	1	1.82315	1	1	1	2.1925	1	1	1	1	1.94024	1	1	1	1	1	1	1
ENDOGL1	1	1	0	1	1	0	1	1.269	1	1	1	1	2.07598	1	1	1	1	1	1	1	1	1	1	1	1	1	1	1
ENO1	3	2	1	1	1	0	1	1	1	1	1	1	1	1	1	1	1	1	2.05846	1.91571	1	1	1	0.558316	1	1	1	1
ENY2	4	4	0	1	1	0	1.70376	1	1	2.24871	1.71792	1.84843	1	1	1	1	1	1	1	1	1.55642	1	1	1	1	1	1	1
EPAS1	1	1	0	1	1	0	1.39238	1	2.56952	1	1	1	1	1	1	1	1	1	1	1	1	1	1	1	1	1	1	1
ERAF	5	5	0	1	1	0	1.19891	1.39385	1	1	1	1.79565	1.76741	1	1	1.80799	1	1	1	1	1.7191	1	1	2.4558	1	1	1	1
ERI1	1	1	0	1	1	0	1.27703	1	2.10812	1	1	1	1	1	1	1	1	1	1	1	1	1	1	1	1	1	1	1
ERV3-1	1	1	0	1	1	0	1	1	1	1	1	1	1	1	1	1	1	1	1	1	1	1	2.05953	1	1	1	1	1
ERV3-2	3	3	0	1	1	0	1.51067	1	1	2.23664	1.80603	1	1	1	1	1	1	1	1	1	1	1	1.56454	1	1	1	1	1
EXT1	1	1	0	1	1	0	1.37991	1	2.51964	1	1	1	1	1	1	1	1	1	1	1	1	1	1	1	1	1	1	1
FAM126B	2	2	0	1	1	0	1	1	1	1	1	1	1	1	1	1	1	1	2.47036	1	1.52416	1	1	1	1	1	1	1
FAM152B	3	3	0	1	1	0	1.13098	1.16563	1	1	1	1.52393	1	1	1	1.66251	1	1	1	1	2.0004	1	1	1	1	1	1	1
FAM160A2	3	3	0	1	1	0	1.24242	1	1.96967	1	1	1	1	1	1	1	1	1	1.95542	2.28938	1	1	1	1	1	1	1	1
FAM198B	2	2	0	1	1	0	1.25242	1	2.00966	1	1	1	1	1	1	1	1	1	1.65755	1	1	1	1	1	1	1	1	1
FAM20C	1	1	0	1	1	0	1.36264	1	2.45057	1	1	1	1	1	1	1	1	1	1	1	1	1	1	1	1	1	1	1
FAM217B	2	2	0	1	1	0	1	1	1	1	1	1	1	1	1	1	1	1	2.0016	1.66334	1	1	1	1	1	1	1	1
FAM46A	3	2	1	1	1	0	1	1.70057	1	1	1	1	1.56814	3.23415	1	1	1	1	1	0.643211	1	1	1	1	1	1	1	1
FAM46C	3	3	0	1	1	0	1	1.12554	1	1	1	1	1	1	1	1.50218	1	1	1	1	1.88929	1	1	1	1	1	1	2.33645
FAM53C	4	4	0	1	1	0	1.15487	1.13766	1.61947	1	1	1	1	1	1	1.55063	1	1	2.08333	1.67729	1	1	1	1	1	1	1	1
FBN2	2	2	0	1	1	0	1.36846	1	2.47382	1	1	1	1	1	1	1	1	1	1	1	1	1	1	1	1	1	1	1.64718
FCGR2A	6	5	1	1	1	0	1.20604	1.22528	1.82415	1	1	1	1	1	0.666489	2.23464	1	1	1	1	1.77305	1	1	1.74978	1	1	1.54096	1
FCGR3B	5	4	1	1	1	0	0.895062	1.32268	1	1	1	0.580248	1	1.75131	1	1.53941	1.5542	1	1	1	2.079	1	1	1	1	1	1	1
FCGRT	3	3	0	1	1	0	1	1.15128	1	1	1	1	1	1	1	1.60514	1	1	1.59464	2.00682	1	1	1	1	1	1	1	1
FECH	2	2	0	1	1	0	1	1.20094	1	1	1	1	1	1	1	1.80375	1	1	1	1	1	1	1	1	1	1	1	2.99222
FERMT3	4	4	0	1	1	0	1.29433	1	1.56339	1	1	1.61394	1	1	1	1	1	1	1.84706	2.13675	1	1	1	1	1	1	1	1
FGL2	4	2	2	1	1	0	1	1.29585	1	1	1	1	1	2.18341	1	1	1	1	0.561325	0.528457	1.87582	1	1	1	1	1	1	1
FKBP9P1	1	1	0	1	1	0	1.41739	1	2.66956	1	1	1	1	1	1	1	1	1	1	1	1	1	1	1	1	1	1	1
FOXC1	1	1	0	1	1	0	1.52901	1	3.11603	1	1	1	1	1	1	1	1	1	1	1	1	1	1	1	1	1	1	1
FURIN	4	4	0	1	1	0	1.37627	1	1.90073	1	1	1.60436	1	1	1	1	1	1	1.62048	2.13858	1	1	1	1	1	1	1	1
GABRD	1	1	0	1	1	0	1	1	1	1	1	1	1	1	1	1	1	1	1	1	1	1	1	2.0141	1	1	1	1
GADD45B	8	8	0	1	1	0	1.73332	1.29082	2.10666	1.89609	1.9305	1	1	1.63212	1	1.53116	1.63591	1	1	1.93761	1.52462	1	1	1	1	1	1	1
GALM	4	4	0	1	1	0	1	1.52361	1	1	1	1	1.77746	2.31696	1	1	1	1.56902	1	1	1.63613	1	1	1	1	1	1	1
GALNT4	2	2	0	1	1	0	1.17215	1	1	1	1	1.68862	1	1	1	1	1	1	2.02388	1	1	1	1	1	1	1	1	1
GAS6	3	3	0	1	1	0	1.73759	1	2.7096	1.61238	1.6284	1	1	1	1	1	1	1	1	1	1	1	1	1	1	1	1	1
GBGT1	3	3	0	1	1	0	1.16357	1	1.65426	1	1	1	1	1	1	1	1	1	2.59202	1.88359	1	1	1	1	1	1	1	1
GBP6	1	1	0	1	1	0	1.3294	1	2.3176	1	1	1	1	1	1	1	1	1	1	1	1	1	1	1	1	1	1	1
GCA	9	9	0	1	1	0	1.62971	1.31486	1.73475	1.74034	1	2.04374	1.61525	1	1	1.6442	1.7923	1	1.62443	1.80505	1.79727	1	1	1	1	1	1	1
GGH	2	2	0	1	1	0	1.34941	1	2.39764	1	1	1	1	1	1	1	1	1	1.70882	1	1	1	1	1	1	1	1	1
GINS2	1	1	0	1	1	0	1.28975	1	2.15898	1	1	1	1	1	1	1	1	1	1	1	1	1	1	1	1	1	1	1
GLIPR2	3	3	0	1	1	0	1	1	1	1	1	1	1	1	1	1	1	1	1.74125	2.15843	1	1	1.5309	1	1	1	1	1
GLUL	3	3	0	1	1	0	1.14186	1	1.56745	1	1	1	1	1	1	1	1	1	1.59185	2.00763	1	1	1	1	1	1	1	1
GM2A	6	6	0	1	1	0	1.78784	1	2.86185	1.67532	1.61421	1	1	1	1	1	1	1	1.88822	1.69635	1	1	1	1	1	1	1	1.6756
GMFB	2	2	0	1	1	0	1.61663	1	1	2.53936	1.92715	1	1	1	1	1	1	1	1	1	1	1	1	1	1	1	1	1
GMPR	3	2	1	1	1	0	0.917842	1.26146	1	0.671366	1	1	1	1	1	2.04583	1	1	1	1	1	1	1	1	1	1	1	1.80995
GMPR2	5	5	0	1	1	0	1.13724	1.12549	1	1.54895	1	1	1	1	1	1.50195	1	1	1.68379	2.22025	1.55039	1	1	1	1	1	1	1
GNG5	8	8	0	1	1	0	1.8606	1.19318	2.49613	1.58328	1.58806	1.77494	1	1	1	1.77274	1.51455	1	1.78476	1.85667	1	1	1	1	1	1	1	1
GOLGA8S	1	1	0	1	1	0	1.51784	1	3.07136	1	1	1	1	1	1	1	1	1	1	1	1	1	1	1	1	1	1	1
GPER1	1	1	0	1	1	0	1.41696	1	2.66782	1	1	1	1	1	1	1	1	1	1	1	1	1	1	1	1	1	1	1
GPR132	2	2	0	1	1	0	1	1	1	1	1	1	1	1	1	1	1	1	1.59693	2.14225	1	1	1	1	1	1	1	1
GPR141	1	1	0	1	1	0	1.822	1	4.28799	1	1	1	1	1	1	1	1	1	1	1	1	1	1	1	1	1	1	1
GPR27	3	3	0	1	1	0	1.34529	1	2.38115	1	1	1	1	1	1	1	1	1	1.78699	1.60488	1	1	1	1	1	1	1	1
GTF2B	2	2	0	1	1	0	1.52357	1	1	2.14041	1.95389	1	1	1	1	1	1	1	1	1	1	1	1	1	1	1	1	1
GTF2H2	2	2	0	1	1	0	1.5135	1	1	2.0734	1.98059	1	1	1	1	1	1	1	1	1	1	1	1	1	1	1	1	1
GYPB	6	6	0	1	1	0	1.37676	1.44636	1.75264	1	1	1.75439	1.71292	1	1	2.07254	1	1	1	1	1.88041	1	1	1	1	1	1	1.6116
GYS1	3	2	1	1	1	0	1	1	1	1	1	1	1	1	1	1	1	1	2.05508	1.79083	1	1	0.653552	1	1	1	1	1
H2BFS	4	4	0	1	1	0	1.40512	1	1	1.71028	1.91022	1	1	1	1	1	1	1	2.13812	1.89322	1	1	1	1	1	1	1	1
HAT1	2	2	0	1	1	0	1.64024	1	1	2.62674	1.93424	1	1	1	1	1	1	1	1	1	1	1	1	1	1	1	1	1
HBE1	3	2	1	1	1	0	1.19508	1	2.16322	1	1	0.617093	1	1	1	1	1	1	1	1	1	1	1	1.51722	1	1	1	1
HBM	4	4	0	1	1	0	1.22072	1.46144	1	1	1	1.88288	2.0404	1	1	1.80538	1	1	1	1	1.53351	1	1	1	1	1	1	1
HCAR3	3	3	0	1	1	0	1.21339	1	1	1	1.85357	1	1	1	1	1	1.66882	1	1	2.21877	1	1	1	1	1	1	1	1
HEBP2	3	3	0	1	1	0	1.64368	1	1	1.88964	2.04708	1.638	1	1	1	1	1	1	1	1	1	1	1	1	1	1	1	1
HELZ2	2	2	0	1	1	0	1	1	1	1	1	1	1	1	1	1	1	2.13485	1	1.7618	1	1	1	1	1	1	1	1
HGF	1	1	0	1	1	0	1	1	1	1	1	1	1	1	1	1	1	1	2.002	1	1	1	1	1	1	1	1	1
HIATL1	2	2	0	1	1	0	1.26047	1	2.04188	1	1	1	1	1	1	1	1	1	1.73762	1	1	1	1	1	1	1	1	1
HIST1H1C	8	8	0	1	1	0	1.93484	1.24184	1.83411	1.9425	1.57381	2.38892	1	1	1	1.96734	1.71478	1	1	1	1.70678	1	1	1	1	1	1.62112	1
HIST1H2BE	5	5	0	1	1	0	1.66939	1	2.12129	1.68011	1.87617	1	1	1	1	1	1	1	1.81653	1.62655	1	1	1	1	1	1	1	1
HIST1H3D	1	1	0	1	1	0	1.55144	1	3.20575	1	1	1	1	1	1	1	1	1	1	1	1	1	1	1	1	1	1	1
HIST1H4J	2	2	0	1	1	0	1.50936	1	1	2.13447	1.90295	1	1	1	1	1	1	1	1	1	1	1	1	1	1	1	1	1
HIST2H2AA4	1	1	0	1	1	0	1	1.37298	1	1	1	1	1	2.4919	1	1	1	1	1	1	1	1	1	1	1	1	1	1
HIST2H2AB	1	1	0	1	1	0	1.48487	1	2.93948	1	1	1	1	1	1	1	1	1	1	1	1	1	1	1	1	1	1	1
HIST2H3D	1	1	0	1	1	0	1.34196	1	2.36784	1	1	1	1	1	1	1	1	1	1	1	1	1	1	1	1	1	1	1
HMFN0839	1	1	0	1	1	0	1	1	1	1	1	1	1	1	1	1	1	1	1	1	1	1	1	1	1	1	1	2.08377
HMMR	1	1	0	1	1	0	1.264	1	2.056	1	1	1	1	1	1	1	1	1	1	1	1	1	1	1	1	1	1	1
HMOX1	4	4	0	1	1	0	1.24788	1	1.99152	1	1	1	1	1	1	1	2.29519	1	1.73641	1.54464	1	1	1	1	1	1	1	1
HN1	4	4	0	1	1	0	1.29759	1	1.50117	1	1.68919	1	1	1	1	1	1	1	1.95886	2.17628	1	1	1	1	1	1	1	1
HNRNPA3P1	2	2	0	1	1	0	2.20286	1	5.81146	1	1	1	1	1	1	1	1.95224	1	1	1	1	1	1	1	1	1	1	1
HNRNPL	1	1	0	1	1	0	1	1	1	1	1	1	1	1	1	1	1	1	1	1	1	1	2.10024	1	1	1	1	1
HOXA11	1	1	0	1	1	0	1	1	1	1	1	1	1	1	1	1	1	1	1	1	1	1	1	2.11685	1	1	1	1
HS.386275	3	3	0	1	1	0	1	1.27887	1	1	1	1	1	1.60308	1.5124	1	1	1	1	1	1	2.39349	1	1	1	1	1	1
HS.407903	3	3	0	1	1	0	1.48573	1.12804	1	1	1	2.94291	1.51217	1	1	1	1	1	1	1	1.68322	1	1	1	1	1	1	1
HSPA6	6	6	0	1	1	0	1.4245	1.41009	1	1.71585	1.98216	1	1	1.82482	1	1.81554	1	1	1	2.04165	1.93386	1	1	1	1	1	1	1
HSPB1	7	7	0	1	1	0	1.67461	1	1.7167	1.72951	2.25225	1	1	1	1	1	1.93091	1	1.65782	1.87196	1.50716	1	1	1	1	1	1	1
HYAL2	1	1	0	1	1	0	1.26969	1	2.07878	1	1	1	1	1	1	1	1	1	1	1	1	1	1	1	1	1	1	1
ICAM1	3	3	0	1	1	0	1.66192	1	2.20667	1.57431	1.86672	1	1	1	1	1	1	1	1	1	1	1	1	1	1	1	1	1
IDH1	3	3	0	1	1	0	1.6403	1	1.7304	2.06526	1.76554	1	1	1	1	1	1	1	1	1	1	1	1	1	1	1	1	1
IFIT1L	3	3	0	1	1	0	1.1756	1.55946	1	1	1	1.70242	1.88822	1	1	2.34962	1	1	1	1	1	1	1	1	1	1	1	1
IGF2BP3	3	3	0	1	1	0	1.72117	1.1567	3.19205	1	1	1.69262	1.62681	1	1	1	1	1	1	1	1	1	1	1	1	1	1	1
IGFBP7	4	4	0	1	1	0	1.76511	1	1.64134	2.0008	1.66973	1.74856	1	1	1	1	1	1	1	1	1	1	1	1	1	1	1	1
IGFLR1	3	3	0	1	1	0	1.67497	1	1.5918	1.87793	2.23015	1	1	1	1	1	1	1	1	1	1	1	1	1	1	1	1	1
IL17RA	5	5	0	1	1	0	1.2025	1	1.81001	1	1	1	1	1	1	1	1	1	1.96464	2.19877	1.63881	1	1	1	1	1	1.50139	1
IL1R1	4	4	0	1	1	0	1.58515	1	2.64914	1.69147	1	1	1	1	1	1	1	1	1.59591	1.69262	1	1	1	1	1	1	1	1
IL1RAP	5	4	1	1	1	0	1.31409	0.913999	1.6963	1.56006	1	1	1	1	0.655996	1	1	1	1.50195	2.41138	1	1	1	1	1	1	1	1
IL8RA	2	2	0	1	1	0	1	1.28949	1	1	1	1	1	1	1	2.15796	1	1	1	1	1.52416	1	1	1	1	1	1	1
IMPA1	1	1	0	1	1	0	1.27192	1	1	2.08768	1	1	1	1	1	1	1	1	1	1	1	1	1	1	1	1	1	1
INDO	1	1	0	1	1	0	1	1.26986	1	1	1	1	1	2.07943	1	1	1	1	1	1	1	1	1	1	1	1	1	1
IPO11	3	3	0	1	1	0	1.44623	1	2.09029	1	1	1.69463	1	1	1	1	1	1	1.95312	1	1	1	1	1	1	1	1	1
IQCC	1	1	0	1	1	0	1.25121	1	2.00485	1	1	1	1	1	1	1	1	1	1	1	1	1	1	1	1	1	1	1
IRAK2	2	2	0	1	1	0	1.2782	1	2.11279	1	1	1	1	1	1	1	1.67934	1	1	1	1	1	1	1	1	1	1	1
IRF1	3	3	0	1	1	0	1	1.3667	1	1	1	1	1	1.90186	1	1.56495	1	1	1	1	2.03915	1	1	1	1	1	1	1
IRF2	3	3	0	1	1	0	1.17022	1	1.68087	1	1	1	1	1	1	1	1	1	1.50263	1	1	1	2.03935	1	1	1	1	1
IRF9	4	4	0	1	1	0	1	1.39486	1	1	1	1	1	2.06313	1	1.5163	1	1	1	1	1.89717	1	1.55146	1	1	1	1	1
IRS2	4	3	1	1	1	0	1.16618	1	2.00146	1	0.663262	1	1	1	1	1	1	1	1	1.58907	1	1	1	1	1	1	1	1.77368
ISG20	3	3	0	1	1	0	1	1.77108	1	1	1	1	1.56814	3.51617	1	1	1	1	1	1	1.68805	1	1	1	1	1	1	1
ISY1-RAB43	2	2	0	1	1	0	1	1	1	1	1	1	1	1	1	1	1	1	1.70329	2.08855	1	1	1	1	1	1	1	1
ITGA2B	5	5	0	1	1	0	1.39238	1	1.79299	1	1	1.77651	1	1	1	1	1.68102	1	1	1	1	1	1	1	1	1	1.50465	2.05297
IVNS1ABP	2	2	0	1	1	0	1	1	1	1	1	1	1	1	1	1	1.52452	1	1	2.1815	1	1	1	1	1	1	1	1
JAM3	2	2	0	1	1	0	1	1	1	1	1	1	1	1	1	1	1	1	1	1	2.079	1	1	1	1	1	1	1.60205
KBTBD7	3	3	0	1	1	0	1.22269	1	1.89075	1	1	1	1	1	1	1	1	1	2.17108	1.87723	1	1	1	1	1	1	1	1
KCND1	1	1	0	1	1	0	1.26288	1	2.05151	1	1	1	1	1	1	1	1	1	1	1	1	1	1	1	1	1	1	1
KCNE1	1	1	0	1	1	0	1.31837	1	2.27347	1	1	1	1	1	1	1	1	1	1	1	1	1	1	1	1	1	1	1
KCTD12	4	3	1	1	1	0	1.12954	1	1	1.51814	1	1	1	1	1	1	1	1	1	0.699252	2.09908	1	1	1	1	1	1	1.79986
KCTD21	1	1	0	1	1	0	1.27624	1	2.10498	1	1	1	1	1	1	1	1	1	1	1	1	1	1	1	1	1	1	1
KDM3B	1	1	0	1	1	0	1	1	1	1	1	1	1	1	1	1	1	1	1	1	1	1	2.04319	1	1	1	1	1
KIAA0040	4	4	0	1	1	0	1.28576	1	1.56947	1	1.57356	1	1	1	1	1	1	1	1.97083	2.32019	1	1	1	1	1	1	1	1
KIAA1210	1	1	0	1	1	0	1	1	1	1	1	1	1	1	1	1	7.53323	1	1	1	1	1	1	1	1	1	1	1
KIF14	1	1	0	1	1	0	1.28829	1	2.15317	1	1	1	1	1	1	1	1	1	1	1	1	1	1	1	1	1	1	1
KIF15	1	1	0	1	1	0	1.26188	1	2.04752	1	1	1	1	1	1	1	1	1	1	1	1	1	1	1	1	1	1	1
KIF3C	2	2	0	1	1	0	1	1	1	1	1	1	1	1	1	1	1	1	2.4426	1.78285	1	1	1	1	1	1	1	1
KIF5B	2	2	0	1	1	0	1.46572	1	2.29425	1.56863	1	1	1	1	1	1	1	1	1	1	1	1	1	1	1	1	1	1
KIFC1	1	1	0	1	1	0	1.28492	1	2.13966	1	1	1	1	1	1	1	1	1	1	1	1	1	1	1	1	1	1	1
KIN	2	2	0	1	1	0	1.45997	1	1	2.04165	1.79824	1	1	1	1	1	1	1	1	1	1	1	1	1	1	1	1	1
KL	1	1	0	1	1	0	1.34187	1	2.36749	1	1	1	1	1	1	1	1	1	1	1	1	1	1	1	1	1	1	1
KLF6	1	1	0	1	1	0	1	1	1	1	1	1	1	1	1	1	1	1	2.0145	1	1	1	1	1	1	1	1	1
KLF7	3	3	0	1	1	0	1.37421	1	1	1.63292	1.86393	1	1	1	1	1	1	1	2.20604	1	1	1	1	1	1	1	1	1
KRCC1	2	2	0	1	1	0	1.40546	1	1	2.0016	1.62022	1	1	1	1	1	1	1	1	1	1	1	1	1	1	1	1	1
KREMEN1	1	1	0	1	1	0	2.05921	1	5.23685	1	1	1	1	1	1	1	1	1	1	1	1	1	1	1	1	1	1	1
KRTAP19-6	1	1	0	1	1	0	2.03451	1	5.13804	1	1	1	1	1	1	1	1	1	1	1	1	1	1	1	1	1	1	1
KYNU	6	6	0	1	1	0	1.70956	1.14038	1.7225	1.96657	2.14915	1	1	1	1	1.56152	1	1	1	1	1.79598	1	1.56269	1	1	1	1	1
LAMP3	4	4	0	1	1	0	1	1.35082	1	1	1	1	1	2.40327	1	1	1	1.64949	1	1	1	1.63693	1.52426	1	1	1	1	1
LAPTM4B	1	1	0	1	1	0	1.31016	1	2.24066	1	1	1	1	1	1	1	1	1	1	1	1	1	1	1	1	1	1	1
LATS2	1	1	0	1	1	0	1.25057	1	2.00229	1	1	1	1	1	1	1	1	1	1	1	1	1	1	1	1	1	1	1
LDLR	3	3	0	1	1	0	1.5032	1	2.10875	1	1	1.90404	1	1	1	1	1.7101	1	1	1	1	1	1	1	1	1	1	1
LGALS3BP	6	5	1	1	1	0	1.05698	1.42522	1.60948	1	0.618429	1	1.64962	1.51423	1.53704	1	1	2.36601	1	1	1	1	1	1	1	1	1	1
LINC00189	1	1	0	1	1	0	1	1	1	1	1	1	1	1	1	1	1	1	1	1	1	1	1	1	2.27531	1	1	1
LINC00260	2	2	0	1	1	0	1.60419	1	1	1.90042	2.51636	1	1	1	1	1	1	1	1	1	1	1	1	1	1	1	1	1
LIPN	1	1	0	1	1	0	1.34877	1	2.39507	1	1	1	1	1	1	1	1	1	1	1	1	1	1	1	1	1	1	1
LOC100129681	2	2	0	1	1	0	1	1.51127	1	1	1	1	1	3.04507	1	1	1	1	1	1	1	1.72831	1	1	1	1	1	1
LOC100131043	2	2	0	1	1	0	1	1	1	1	1	1	1	1	1	1	1	1	1.93723	2.2041	1	1	1	1	1	1	1	1
LOC101928429	2	2	0	1	1	0	1	1	1	1	1	1	1	1	1	1	1	1	3.13676	1.93199	1	1	1	1	1	1	1	1
LOC101930114	2	2	0	1	1	0	1	1	1	1	1	1	1	1	1	1	1	1	1.67898	2.14684	1	1	1	1	1	1	1	1
LOC153561	1	1	0	1	1	0	1	1	1	1	1	1	1	1	1	1	1	1	1	1	2.17439	1	1	1	1	1	1	1
LOC254896	2	2	0	1	1	0	1	1	1	1	1	1	1	1	1	1	1	1	1.76772	4.02739	1	1	1	1	1	1	1	1
LOC255809	2	2	0	1	1	0	1.30322	1.14834	1	1	1	2.21288	1	1	1	1.59337	1	1	1	1	1	1	1	1	1	1	1	1
LOC26010	1	1	0	1	1	0	1	1.46429	1	1	1	1	2.85714	1	1	1	1	1	1	1	1	1	1	1	1	1	1	1
LOC388588	6	6	0	1	1	0	1.1648	1.32539	1	1	1	1.6592	1.66168	1	1	1.63988	1	1	1	1	2.26706	1	1	1	1	1.5321	1	1.88644
LOC389293	3	3	0	1	1	0	1	1.14701	1	1	1	1	1	1	1	1.58806	1	1	1	1	1.63827	1	1	1	1	1	1	2.28624
LOC389386	2	2	0	1	1	0	1	1.25464	1	1	1	1	1	2.01857	1	1	1	1	1	1	1	1.64853	1	1	1	1	1	1
LOC440731	3	3	0	1	1	0	1.41383	1	1	1	1	2.65534	1	1	1	1	1	1	1	1	1.8406	1	1	1	1	1	1	1.7325
LOC441019	1	1	0	1	1	0	1	1.31935	1	1	1	1	1	2.27739	1	1	1	1	1	1	1	1	1	1	1	1	1	1
LOC493856	1	1	0	1	1	0	1	1	1	1	1	1	1	1	1	1	1	1	1	1	1	1	1	1	1	1	1	2.26244
LOC650518	3	3	0	1	1	0	1.35082	1.13688	1	1	1	2.40327	1.54751	1	1	1	1	1	1	1	1.61108	1	1	1	1	1	1	1
LOC651738	3	3	0	1	1	0	1.19279	1.16736	1	1	1	1.77117	1	1	1	1.66945	1	1	1	1	2.4108	1	1	1	1	1	1	1
LOC653778	3	3	0	1	1	0	1	1.23695	1	1	1	1	1	1	1	1.9478	1	1	1	1	1.54871	1	1	1	1	1	1	2.07039
LOC728323	1	1	0	1	1	0	1.30255	1	2.21018	1	1	1	1	1	1	1	1	1	1	1	1	1	1	1	1	1	1	1
LOC728519	4	4	0	1	1	0	1.38243	1.36221	1	1	1	2.52972	1.51309	1	1	1.93573	1	1	1	1	1.58153	1	1	1	1	1	1	1
LOC729021	1	1	0	1	1	0	1	1.25485	1	1	1	1	1	1	1	2.01939	1	1	1	1	1	1	1	1	1	1	1	1
LOC729915	1	1	0	1	1	0	1.39249	1	2.56995	1	1	1	1	1	1	1	1	1	1	1	1	1	1	1	1	1	1	1
LONRF1	3	3	0	1	1	0	1.6027	1	1.52097	1.86185	2.02799	1	1	1	1	1	1	1	1	1	1	1	1	1	1	1	1	1
LOXL3	1	1	0	1	1	0	1.28892	1	2.15568	1	1	1	1	1	1	1	1	1	1	1	1	1	1	1	1	1	1	1
LPAR2	3	3	0	1	1	0	1	1	1	1	1	1	1	1	1	1	1.58135	1	1.59109	2.19058	1	1	1	1	1	1	1	1
LPCAT2	5	5	0	1	1	0	1.52401	1	2.59498	1	1	1.50105	1	1	1	1	1	1	1.83486	1.54321	1	1	1	1	1.51194	1	1	1
LRRK2	4	4	0	1	1	0	1.25089	1	2.00356	1	1	1	1	1	1	1	1.53261	1	1	1	1.90404	1	1	1	1	1	1.50722	1
LSM1	3	3	0	1	1	0	1.6012	1	1	2.07383	1.79276	1.53822	1	1	1	1	1	1	1	1	1	1	1	1	1	1	1	1
LST1	1	1	0	1	1	0	1	1.26052	1	1	1	1	1	1	1	2.04207	1	1	1	1	1	1	1	1	1	1	1	1
LYZ	3	3	0	1	1	0	1	1.28407	1	1	1	1	1	1	1	2.1363	1	1	1	1	1.55111	1	1.53527	1	1	1	1	1
M6PRBP1	4	4	0	1	1	0	1.20521	1.26198	1	1	1	1.82083	1	1	1	2.04792	1	1	1	1	1.68124	1	1	1	1	1	1	1.53304
MAD2L2	2	2	0	1	1	0	1	1	1	1	1	1	1	1	1	1	1	1	1.8423	2.13904	1	1	1	1	1	1	1	1
MAOA	2	1	1	1	1	0	1.44207	1	2.76826	1	1	1	1	1	1	1	1	1	1	1	1	1	1	0.668003	1	1	1	1
MAP1A	1	1	0	1	1	0	1.28377	1	2.13508	1	1	1	1	1	1	1	1	1	1	1	1	1	1	1	1	1	1	1
MAPKAPK2	3	3	0	1	1	0	1.13464	1	1.53855	1	1	1	1	1	1	1	1	1	1.90949	2.00441	1	1	1	1	1	1	1	1
MB21D1	1	1	0	1	1	0	1.52353	1	3.09411	1	1	1	1	1	1	1	1	1	1	1	1	1	1	1	1	1	1	1
MCOLN1	5	3	2	1	1	0	0.923022	1.18456	1	0.692089	1	1	1	1	1	1.73822	1	1	1.91095	2.67738	1	1	0.684474	1	1	1	1	1
MELK	1	1	0	1	1	0	1.25489	1	2.01957	1	1	1	1	1	1	1	1	1	1	1	1	1	1	1	1	1	1	1
MERTK	1	1	0	1	1	0	1.51773	1	3.07093	1	1	1	1	1	1	1	1	1	1	1	1	1	1	1	1	1	1	1
MGAM2	1	1	0	1	1	0	1.90447	1	4.61789	1	1	1	1	1	1	1	1	1	1	1	1	1	1	1	1	1	1	1
MICAL1	4	4	0	1	1	0	1.31941	1	1	1.72147	1.55618	1	1	1	1	1	1	1	1.78955	2.01207	1	1	1	1	1	1	1	1
MICU1	2	2	0	1	1	0	1.30681	1	2.22724	1	1	1	1	1	1	1	1	1	1.77778	1	1	1	1	1	1	1	1	1
MIIP	1	1	0	1	1	0	1.25715	1	2.0286	1	1	1	1	1	1	1	1	1	1	1	1	1	1	1	1	1	1	1
mir-223	2	2	0	1	1	0	1	1	1	1	1	1	1	1	1	1	1	1	1.97083	3.24465	1	1	1	1	1	1	1	1
MIR6125	2	2	0	1	1	0	1.43702	1	1	2.13493	1.61316	1	1	1	1	1	1	1	1	1	1	1	1	1	1	1	1	1
MIR646HG	1	1	0	1	1	0	1	1	1	1	1	1	1	1	1	1	1	1	1	2.52717	1	1	1	1	1	1	1	1
MIR6824	3	3	0	1	1	0	1.1571	1	1	1.6284	1	1	1	1	1	1	1	1	1.71468	2.03004	1	1	1	1	1	1	1	1
MLSTD1	2	2	0	1	1	0	1.28763	1.1648	1	1	1	2.15054	1	1	1	1.6592	1	1	1	1	1	1	1	1	1	1	1	1
MMP25	4	4	0	1	1	0	1.17324	1.35591	1.69296	1	1	1	1	1	1	2.42365	1	1	1.77117	1	1	1	1	1	1	1	1.81929	1
MMRN1	1	1	0	1	1	0	1.60723	1	3.4289	1	1	1	1	1	1	1	1	1	1	1	1	1	1	1	1	1	1	1
MNDA	2	2	0	1	1	0	1	1.43343	1	1	1	1	1	1.65948	1	2.07426	1	1	1	1	1	1	1	1	1	1	1	1
MOB1A	2	2	0	1	1	0	1.42679	1	2.20316	1	1.50399	1	1	1	1	1	1	1	1	1	1	1	1	1	1	1	1	1
MRVI1	2	2	0	1	1	0	1.15838	1	1.63352	1	1	1	1	1	1	1	1	1	2.4777	1	1	1	1	1	1	1	1	1
MRVI1-AS1	2	2	0	1	1	0	1.6138	1	3.4552	1	1	1	1	1	1	1	1	1	1.78412	1	1	1	1	1	1	1	1	1
MSRA	4	4	0	1	1	0	1.68125	1	2.27912	1	1.68095	1.76491	1	1	1	1	1	1	1.68407	1	1	1	1	1	1	1	1	1
MSRB1	5	5	0	1	1	0	1.61143	1	1.90221	1.71969	1.82382	1	1	1	1	1	1.63545	1	2.20361	1	1	1	1	1	1	1	1	1
MT1G	4	4	0	1	1	0	1.51307	1.28057	3.05227	1	1	1	1	1.53421	1.58806	1	1.84776	1	1	1	1	1	1	1	1	1	1	1
MTMR3	3	3	0	1	1	0	1.23965	1	1.95861	1	1	1	1	1	1	1	1	1	2.30362	1	1.53728	1	1	1	1	1	1	1
MTMR6	1	1	0	1	1	0	1.25211	1	1	2.00844	1	1	1	1	1	1	1	1	1	1	1	1	1	1	1	1	1	1
MUC1	1	1	0	1	1	0	1.40107	1	2.60427	1	1	1	1	1	1	1	1	1	1	1	1	1	1	1	1	1	1	1
MYL6B	4	4	0	1	1	0	1.87904	1	2.04815	1.98926	1.66223	1.81653	1	1	1	1	1	1	1	1	1	1	1	1	1	1	1	1
MYL9	1	1	0	1	1	0	1.41331	1	2.65325	1	1	1	1	1	1	1	1	1	1	1	1	1	1	1	1	1	1	1
MYO10	1	1	0	1	1	0	1.39628	1	2.58514	1	1	1	1	1	1	1	1	1	1	1	1	1	1	1	1	1	1	1
NAGK	4	4	0	1	1	0	1	1.43801	1	1	1	1	1	2.02881	1	1.72325	1	1	1	1	1.51309	1	1	1.5006	1	1	1	1
NAT1	2	2	0	1	1	0	1.49422	1	1	2.25632	1.72058	1	1	1	1	1	1	1	1	1	1	1	1	1	1	1	1	1
NATD1	1	1	0	1	1	0	1	1	1	1	1	1	1	1	1	1	1	1	2.80584	1	1	1	1	1	1	1	1	1
NBEAL2	6	6	0	1	1	0	1.50109	1.23809	1.50334	1.8018	1.69924	1	1	1	1	1.95236	1.53028	1	3.57015	1	1	1	1	1	1	1	1	1
NCAPG	2	2	0	1	1	0	1.5261	1	3.1044	1	1	1	1	1	1	1	1.53352	1	1	1	1	1	1	1	1	1	1	1
NCF1	4	4	0	1	1	0	1	1.47924	1	1	1	1	1	2.002	1	1.91498	1.75289	1	1	1	1.66417	1	1	1	1	1	1	1
NDUFA1	4	4	0	1	1	0	1.67715	1	1	2.28833	1.68237	1.73792	1	1	1	1	1	1	1.93874	1	1	1	1	1	1	1	1	1
NDUFB1	2	2	0	1	1	0	1.56782	1	1	2.54388	1.72741	1	1	1	1	1	1	1	1	1	1	1	1	1	1	1	1	1
NETO2	1	1	0	1	1	0	1.32917	1	2.3167	1	1	1	1	1	1	1	1	1	1	1	1	1	1	1	1	1	1	1
NFAT5	3	3	0	1	1	0	1.48814	1	1	1.76866	2.18388	1	1	1	1	1	1	1	1	1	1	1	1.584	1	1	1	1	1
NFE2	5	5	0	1	1	0	1.49389	1.22223	1.54091	1	1.52369	1.91095	1	1	1	1.88893	1	1	4.61467	1	1	1	1	1	1	1	1	1
NFKBIA	7	7	0	1	1	0	1.78299	1	2.11389	1.68577	1.67336	1.65893	1	1	1	1	1.60476	1	1.51538	1	1	1	1	1	1	1	1	1.88111
NHLRC2	1	1	0	1	1	0	1.26031	1	2.04125	1	1	1	1	1	1	1	1	1	1	1	1	1	1	1	1	1	1	1
NLRP12	1	1	0	1	1	0	1	1	1	1	1	1	1	1	1	1	1	1	2.40269	1	1	1	1	1	1	1	1	1
NOLA3	2	2	0	1	1	0	1.25221	1	1	1	1	2.00884	1	1	1	1	1	1	1	1	1.54871	1	1	1	1	1	1	1
NOP10	3	3	0	1	1	0	1.72154	1	1.61575	2.30309	1.96734	1	1	1	1	1	1	1	1	1	1	1	1	1	1	1	1	1
NPC2	4	4	0	1	1	0	1	1.37813	1	1	1	1	1	2.00763	1	1.50489	1	1	1	1	1.91902	1	1.63195	1	1	1	1	1
NSUN7	2	2	0	1	1	0	1.46161	1	2.84644	1	1	1	1	1	1	1	1	1	1	1	1	1	1	1	1	1	1.63473	1
NTN3	1	1	0	1	1	0	2.09553	1	5.3821	1	1	1	1	1	1	1	1	1	1	1	1	1	1	1	1	1	1	1
NTNG2	3	3	0	1	1	0	1	1	1	1	1	1	1	1	1	1	1	1	1.91388	1	1	1	2.1603	1	1.57778	1	1	1
NTSR1	1	1	0	1	1	0	1.41062	1	2.64248	1	1	1	1	1	1	1	1	1	1	1	1	1	1	1	1	1	1	1
NUCB1	3	3	0	1	1	0	1	1.1529	1	1	1	1	1	1	1	1.6116	1	1	2.60552	1	1.65344	1	1	1	1	1	1	1
NUDT16P1	1	1	0	1	1	0	1.25155	1	2.00619	1	1	1	1	1	1	1	1	1	1	1	1	1	1	1	1	1	1	1
NUPL1	3	3	0	1	1	0	1.68806	1	1.70778	2.34522	1.69924	1	1	1	1	1	1	1	1	1	1	1	1	1	1	1	1	1
NUSAP1	3	3	0	1	1	0	1.27676	1.21816	2.10703	1	1	1	1	1	1.87266	1	1	1	1.52068	1	1	1	1	1	1	1	1	1
OGDH	1	1	0	1	1	0	1	1	1	1	1	1	1	1	1	1	1	1	2.0008	1	1	1	1	1	1	1	1	1
OR4K15	1	1	0	1	1	0	1.30168	1	2.20674	1	1	1	1	1	1	1	1	1	1	1	1	1	1	1	1	1	1	1
OS9	2	2	0	1	1	0	1.15951	1	1.63804	1	1	1	1	1	1	1	1	1	2.08638	1	1	1	1	1	1	1	1	1
OSBPL8	2	2	0	1	1	0	1.44871	1	1	2.2168	1.57803	1	1	1	1	1	1	1	1	1	1	1	1	1	1	1	1	1
P2RX1	4	4	0	1	1	0	1.35979	1.1546	1.59448	1	1	1.84468	1	1	1	1.61838	1	1	2.29043	1	1	1	1	1	1	1	1	1
P2RY13	2	2	0	1	1	0	1	1.37329	1	1	1	1	1	1	1	2.49314	1	1	1	1	1.55328	1	1	1	1	1	1	1
PAG1	2	2	0	1	1	0	1.30415	1	2.21661	1	1	1	1	1	1	1	1	1	1.7618	1	1	1	1	1	1	1	1	1
PCYT1A	2	2	0	1	1	0	1.1529	1	1	1.6116	1	1	1	1	1	1	1	1	2.06996	1	1	1	1	1	1	1	1	1
PDSS1	2	2	0	1	1	0	1.3001	1	2.20039	1	1	1	1	1	1	1	1	1	1.59388	1	1	1	1	1	1	1	1	1
PEX2	2	2	0	1	1	0	1.56314	1	1	2.32019	1.93237	1	1	1	1	1	1	1	1	1	1	1	1	1	1	1	1	1
PF4V1	2	1	1	1	1	0	0.908962	1	1	1	0.635849	1	1	1	1	1	1	1	1	1	2.49938	1	1	1	1	1	1	1
PFDN5	2	2	0	1	1	0	1.39148	1	1	2.0496	1.5163	1	1	1	1	1	1	1	1	1	1	1	1	1	1	1	1	1
PFKFB4	6	6	0	1	1	0	1.28836	1.257	1.5041	1	1	1.64935	1	1	1	2.02799	1	1	1.72592	1	1.53116	1	1	1	1	1	1.55096	1
PGK1	7	6	1	1	1	0	1.7118	1.13034	1.5972	1.78571	1.84434	1.61996	1	1	1	1.52138	1	1	2.10881	1	1	1	1	0.68018	1	1	1	1
PGM2	3	3	0	1	1	0	1.4741	1	2.19078	1	1	1.70561	1	1	1	1	1	1	1.95312	1	1	1	1	1	1	1	1	1
PHCA	1	1	0	1	1	0	1.35241	1	1	1	1	2.40964	1	1	1	1	1	1	1	1	1	1	1	1	1	1	1	1
PHF11	4	3	1	1	1	0	1	1.40152	1	1	1	1	1.50128	2.10482	1	1	1	1	0.654879	1	1.54297	1	1	1	1	1	1	1
PHF21A	5	5	0	1	1	0	1.64109	1	1.63876	1.88644	2.03915	1	1	1	1	1	1	1	1.55812	1	1.86289	1	1	1	1	1	1	1
PIK3AP1	8	8	0	1	1	0	1.51894	1.44339	2.53728	1	1	1.53846	1	1.998	1	1.77557	1	1.56482	1.71057	1	1.82315	1	1	1	1	1	1	1.53022
PIK3CB	3	3	0	1	1	0	1.60347	1	2.26442	1.60051	1.54895	1	1	1	1	1	1	1	1	1	1	1	1	1	1	1	1	1
PILRA	4	4	0	1	1	0	1.13786	1.29705	1.55145	1	1	1	1	1	1	2.18818	1.57854	1	1	1	1.71527	1	1	1	1	1	1	1
PIM3	4	4	0	1	1	0	1.3086	1	2.2344	1	1	1	1	1	1	1	1.6138	1	1.69808	1	1	1	1	1	1	1	1.53374	1
PJA2	3	3	0	1	1	0	1.4479	1	1	2.04792	1.74368	1	1	1	1	1	1	1	1.73491	1	1	1	1	1	1	1	1	1
PLAUR	4	4	0	1	1	0	1.27498	1.13533	2.09991	1	1	1	1	1	1	1.54131	1.63361	1	1	1	1.89394	1	1	1	1	1	1	1
PLEC	1	1	0	1	1	0	1	1	1	1	1	1	1	1	1	1	1	1	2.00441	1	1	1	1	1	1	1	1	1
PLEK2	2	2	0	1	1	0	1	1	1	1	1	1	1	1	1	1	1	1	1	1	1.55763	1	1	1	1	1	1	2.03376
PLIN3	4	4	0	1	1	0	1.38185	1	1.93048	1	1.59693	1	1	1	1	1	1	1	3.05998	1	1	1	1	1	1	1	1.51267	1
PLOD2	1	1	0	1	1	0	1.26433	1	2.05733	1	1	1	1	1	1	1	1	1	1	1	1	1	1	1	1	1	1	1
PLXNC1	6	6	0	1	1	0	1.46389	1.13462	2.21784	1	1.63773	1	1	1	1	1.53846	1	1	1.92271	1	1.59312	1	1	1	1	1	1.64197	1
PNPLA1	1	1	0	1	1	0	1.25728	1	2.02912	1	1	1	1	1	1	1	1	1	1	1	1	1	1	1	1	1	1	1
PNPLA6	1	1	0	1	1	0	1	1	1	1	1	1	1	1	1	1	1	1	2.11104	1	1	1	1	1	1	1	1	1
POC1A	1	1	0	1	1	0	1.26397	1	2.05589	1	1	1	1	1	1	1	1	1	1	1	1	1	1	1	1	1	1	1
POLB	3	3	0	1	1	0	1.28905	1	1	1.51172	1.64447	1	1	1	1	1	1	1	1	1	2.13584	1	1	1	1	1	1	1
POMP	4	4	0	1	1	0	1.66695	1	1.59918	2.08725	1.98138	1	1	1	1	1	1	1	1	1	1.91902	1	1	1	1	1	1	1
POTEKP	2	2	0	1	1	0	1.17158	1	1.68632	1	1	1	1	1	1	1	1	1	2.14454	1	1	1	1	1	1	1	1	1
PPAP2C	1	1	0	1	1	0	1.29793	1	2.19172	1	1	1	1	1	1	1	1	1	1	1	1	1	1	1	1	1	1	1
PPARG	1	1	0	1	1	0	1.60639	1	3.42558	1	1	1	1	1	1	1	1	1	1	1	1	1	1	1	1	1	1	1
PPM1M	3	3	0	1	1	0	1.3055	1	1.57781	1	1	1.6442	1	1	1	1	1	1	2.0475	1	1	1	1	1	1	1	1	1
PPM1N	1	1	0	1	1	0	1.29701	1	2.18806	1	1	1	1	1	1	1	1	1	1	1	1	1	1	1	1	1	1	1
PPP1R12A	4	4	0	1	1	0	1.60213	1	1.56042	2.18531	1.66279	1	1	1	1	1	1	1	1.60927	1	1	1	1	1	1	1	1	1
PPP1R14B	2	2	0	1	1	0	1.44342	1	1	1.74611	2.02758	1	1	1	1	1	1	1	1	1	1	1	1	1	1	1	1	1
PPP1R15A	1	1	0	1	1	0	1	1	1	1	1	1	1	1	1	1	1	1	2.26655	1	1	1	1	1	1	1	1	1
PPP2R3C	2	2	0	1	1	0	1.52604	1	1	2.16544	1.93874	1	1	1	1	1	1	1	1	1	1	1	1	1	1	1	1	1
PRC1	2	2	0	1	1	0	1.29101	1	2.16404	1	1	1	1	1	1	1	1.66481	1	1	1	1	1	1	1	1	1	1	1
PRDM5	1	1	0	1	1	0	1	1	1	1	1	1	1	1	1	1	1	1	2.17581	1	1	1	1	1	1	1	1	1
PRDX4	3	3	0	1	1	0	1.48251	1.13814	1	2.01248	1.91755	1	1	1	1	1.55255	1	1	1	1	1	1	1	1	1	1	1	1
PRDX5	2	2	0	1	1	0	1.13628	1	1	1	1	1.54512	1	1	1	1	1	1	2.12089	1	1	1	1	1	1	1	1	1
PRKCD	3	3	0	1	1	0	1	1.1764	1	1	1	1	1	1	1	1.70561	1	1	2.9753	1	1.66917	1	1	1	1	1	1	1
PROK1	1	1	0	1	1	0	1.25131	1	2.00526	1	1	1	1	1	1	1	1	1	1	1	1	1	1	1	1	1	1	1
PROS1	3	3	0	1	1	0	1.27807	1	2.1123	1	1	1	1	1	1	1	1	1	1	1	1.52602	1	1	1	1	1	1	1.80213
PSG9	1	1	0	1	1	0	1.42825	1	2.713	1	1	1	1	1	1	1	1	1	1	1	1	1	1	1	1	1	1	1
PSMA6	2	2	0	1	1	0	1.35024	1	1	1	1	2.40096	1	1	1	1	1	1	1	1	1.64772	1	1	1	1	1	1	1
PSMB6	2	2	0	1	1	0	1.45951	1	1	1.81785	2.0202	1	1	1	1	1	1	1	1	1	1	1	1	1	1	1	1	1
PSMB9	4	3	1	1	1	0	1	1.31722	1	1	1	1	1	1.64339	1	1.62549	1	1	0.653552	1	2.43191	1	1	1	1	1	1	1
PTPRJ	1	1	0	1	1	0	1.37628	1	2.50511	1	1	1	1	1	1	1	1	1	1	1	1	1	1	1	1	1	1	1
PTTG3P	2	2	0	1	1	0	1.30279	1.23714	2.21114	1	1	1	1	1	1.94856	1	1	1	1	1	1	1	1	1	1	1	1	1
PXK	2	2	0	1	1	0	1.38046	1	2.52185	1	1	1	1	1	1	1	1	1	1.71174	1	1	1	1	1	1	1	1	1
PXN	1	1	0	1	1	0	1	1	1	1	1	1	1	1	1	1	1	1	2.11909	1	1	1	1	1	1	1	1	1
QSOX1	6	6	0	1	1	0	1.79542	1	2.16879	1.87899	1.61943	1.51446	1	1	1	1	1	1	1.92123	1	1	1	1	1	1	1	1.5432	1
RAB27A	4	4	0	1	1	0	1.65878	1	1.87475	1.89609	1.86428	1	1	1	1	1	1	1	2.24366	1	1	1	1	1	1	1	1	1
RAB3D	3	3	0	1	1	0	1.26929	1	2.07715	1	1	1	1	1	1	1	1	1	1.93498	1	1	1	1.56343	1	1	1	1	1
RAB8A	2	2	0	1	1	0	1	1.18275	1	1	1	1	1	1.731	1	1	1	1	1	1	1	1	2.05995	1	1	1	1	1
RABAC1	2	2	0	1	1	0	1.1364	1	1	1	1	1.5456	1	1	1	1	1	1	2.82008	1	1	1	1	1	1	1	1	1
RABGEF1	1	1	0	1	1	0	1.25957	1	2.03826	1	1	1	1	1	1	1	1	1	1	1	1	1	1	1	1	1	1	1
RAC2	2	1	1	1	1	0	1	1	1	1	1	1	1	1	1	1	1	1	3.1407	1	1	1	1	0.672812	1	1	1	1
RALGAPA2	2	2	0	1	1	0	1.45362	1	2.8145	1	1	1	1	1	1	1	1	1	1.70097	1	1	1	1	1	1	1	1	1
RAP1GA1	1	1	0	1	1	0	1	1	1	1	1	1	1	1	1	1	1	1	1	1	1	1	1	1	1	1	1	3.92465
RARA-AS1	1	1	0	1	1	0	1	1	1	1	1	1	1	1	1	1	1	1	2.17297	1	1	1	1	1	1	1	1	1
RB1CC1	2	2	0	1	1	0	1.42733	1	1	2.18771	1.52161	1	1	1	1	1	1	1	1	1	1	1	1	1	1	1	1	1
RBM47	6	6	0	1	1	0	1.65234	1	2.00482	1.9216	1.68294	1	1	1	1	1	1.5524	1	1.61186	1	1	1	1	1	1	1	1.52224	1
RBMS1	5	5	0	1	1	0	1.71921	1	2.25724	1.77117	1.84843	1	1	1	1	1	1	1	1.74672	1	1.57803	1	1	1	1	1	1	1
RBPMS2	2	2	0	1	1	0	1.28267	1	2.13068	1	1	1	1	1	1	1	1	1	1	1	1.85874	1	1	1	1	1	1	1
RBX1	3	3	0	1	1	0	1.8014	1	1	2.6295	1.93648	1.63961	1	1	1	1	1	1	1	1	1	1	1	1	1	1	1	1
RFX2	1	1	0	1	1	0	1.25539	1	2.02158	1	1	1	1	1	1	1	1	1	1	1	1	1	1	1	1	1	1	1
RGL1	5	5	0	1	1	0	1.67482	1	2.28971	1.85048	1.55909	1	1	1	1	1	1.83115	1.57122	1	1	1	1	1	1	1	1	1	1
Rgr	1	1	0	1	1	0	1	1	1	1	1	1	1	1	1	1	1	1	1	1	1	1	1	1	1	1	1	2.09424
RGS14	2	2	0	1	1	0	1.13116	1	1.52463	1	1	1	1	1	1	1	1	1	2.07383	1	1	1	1	1	1	1	1	1
RHBDF2	6	6	0	1	1	0	1.60389	1.13995	1.60088	1.84775	1.96696	1	1	1	1	1.55982	1	1	1.59413	1	2.29938	1	1	1	1	1	1	1
RHOG	3	3	0	1	1	0	1.20706	1.20863	1.82822	1	1	1	1	1	1	1.83453	1	1	2.22568	1	1	1	1	1	1	1	1	1
RHOT1	3	3	0	1	1	0	1.48841	1	1	2.26501	1.68862	1	1	1	1	1	1	1	1	1	1.74246	1	1	1	1	1	1	1
RIOK3	3	3	0	1	1	0	1	1.14044	1	1	1	1	1	1	1	1.56177	1	1	1	1	1.54536	1	1	1	1	1	1	2.20799
RIS1	1	1	0	1	1	0	1	1	1	1	1	1	1	1	1	1	1	1	1	1	1	1	1	1	1	1	1	2.14869
RMDN1	2	2	0	1	1	0	1.47256	1	1	2.08681	1.80343	1	1	1	1	1	1	1	1	1	1	1	1	1	1	1	1	1
RMI1	3	3	0	1	1	0	1.62323	1	1.61645	2.15471	1.72176	1	1	1	1	1	1	1	1	1	1	1	1	1	1	1	1	1
RNF10	3	2	1	1	1	0	0.918908	1.16764	1	1	0.67563	1	1	1	1	1.67056	1	1	3.15159	1	1	1	1	1	1	1	1	1
RNF144B	4	4	0	1	1	0	1.31429	1	2.25717	1	1	1	1	1	1	1	1.77047	1	1.68947	1	1.6488	1	1	1	1	1	1	1
RNF19B	5	5	0	1	1	0	1.14791	1.17955	1.59165	1	1	1	1	1	1	1.71821	2.09993	1	1	1	1.58203	1	1.91202	1	1	1	1	1
RNF7	3	3	0	1	1	0	1.52015	1	1	1.9802	2.1004	1	1	1	1	1	1	1	1	1	1.63613	1	1	1	1	1	1	1
RNU4-1	1	1	0	1	1	0	1.37328	1	2.49313	1	1	1	1	1	1	1	1	1	1	1	1	1	1	1	1	1	1	1
RNU4-2	1	1	0	1	1	0	1.34351	1	2.37402	1	1	1	1	1	1	1	1	1	1	1	1	1	1	1	1	1	1	1
RNU4ATAC	1	1	0	1	1	0	1.56847	1	3.27386	1	1	1	1	1	1	1	1	1	1	1	1	1	1	1	1	1	1	1
RP11-173M1.8	1	1	0	1	1	0	1	1	1	1	1	1	1	1	1	1	1	1	2.85063	1	1	1	1	1	1	1	1	1
RP1-193H18.2	1	1	0	1	1	0	1	1	1	1	1	1	1	1	1	1	1	1	3.20102	1	1	1	1	1	1	1	1	1
RP3-508I15.21	1	1	0	1	1	0	1	1	1	1	1	1	1	1	1	1	1	1	2.31965	1	1	1	1	1	1	1	1	1
RPL26L1	2	2	0	1	1	0	1.41509	1	1	2.02716	1.63319	1	1	1	1	1	1	1	1	1	1	1	1	1	1	1	1	1
RPL34	2	1	1	1	1	0	1.25587	1	1	2.02347	1	1	1	1	1	1	1	1	0.650618	1	1	1	1	1	1	1	1	1
RPS27L	3	3	0	1	1	0	1.6937	1	1	2.89687	1.87793	1	1	1	1	1	1	1	1	1	1.52253	1	1	1	1	1	1	1
RPS6KA1	2	1	1	1	1	0	1	1	1	1	1	1	1	1	1	1	1	1	2.09293	1	1	1	1	0.664894	1	1	1	1
RSBN1	2	2	0	1	1	0	1.46015	1	1	2.09205	1.74856	1	1	1	1	1	1	1	1	1	1	1	1	1	1	1	1	1
SAMD14	1	1	0	1	1	0	1.67079	1	3.68316	1	1	1	1	1	1	1	1	1	1	1	1	1	1	1	1	1	1	1
SAP30	3	3	0	1	1	0	1.32275	1	2.29099	1	1	1	1	1	1	1	1	1.67227	1	1	1	1	1	1	1	1	1	1.89502
SBF2	1	1	0	1	1	0	1.34222	1	2.36887	1	1	1	1	1	1	1	1	1	1	1	1	1	1	1	1	1	1	1
SCARB2	3	3	0	1	1	0	1	1.47049	1	1	1	1	1.71086	2.17108	1	1	1	1	1	1	1.81818	1	1	1	1	1	1	1
SCN9A	1	1	0	1	1	0	1.30619	1	2.22477	1	1	1	1	1	1	1	1	1	1	1	1	1	1	1	1	1	1	1
SCPEP1	7	6	1	1	1	0	1.73065	1.18737	1.71732	1.65563	1.51423	2.03542	1	1	1	1.74948	1	1	1.93798	1	1	1	1	0.627471	1	1	1	1
SDF2	4	4	0	1	1	0	1.65764	1	1.54097	1.97589	2.11372	1	1	1	1	1	1	1	1.69463	1	1	1	1	1	1	1	1	1
SDHAF3	1	1	0	1	1	0	1.32336	1	2.29344	1	1	1	1	1	1	1	1	1	1	1	1	1	1	1	1	1	1	1
SEC24A	4	4	0	1	1	0	1.64631	1	1.57248	2.2553	1.75747	1	1	1	1	1	1	1	1.6197	1	1	1	1	1	1	1	1	1
SELL	4	4	0	1	1	0	1.24165	1.49931	1.96662	1	1	1	1	2.14915	1	1.84809	1	1	1	1	1.87371	1	1	1	1	1	1	1
SELP	1	1	0	1	1	0	1.36026	1	2.44105	1	1	1	1	1	1	1	1	1	1	1	1	1	1	1	1	1	1	1
SEPX1	3	3	0	1	1	0	1.1994	1.26856	1	1	1	1.79759	1	1	1	2.07426	1	1	1	1	1.91131	1	1	1	1	1	1	1
SERPINB2	2	2	0	1	1	0	1	1	1	1	1	1	1	1	1	1	1	1	3.64964	1	1	1	1.58136	1	1	1	1	1
SERTAD3	2	2	0	1	1	0	1.13075	1	1	1	1.523	1	1	1	1	1	1	1	1	1	1	1	2.16858	1	1	1	1	1
SESN2	2	2	0	1	1	0	1.28995	1	2.1598	1	1	1	1	1	1	1	1	1	1.87758	1	1	1	1	1	1	1	1	1
SFT2D2	3	3	0	1	1	0	1.71362	1	2.07628	1.88857	1.88964	1	1	1	1	1	1	1	1	1	1	1	1	1	1	1	1	1
SH3PXD2B	1	1	0	1	1	0	1	1	1	1	1	1	1	1	1	1	1	1	2.28833	1	1	1	1	1	1	1	1	1
SHISA5	4	4	0	1	1	0	1	1.90221	1	1	1	1	1.98177	2.76625	1	1.86081	1	1	1	1	1.69033	1	1	1	1	1	1	1
SIGLEC14	6	6	0	1	1	0	1.22288	1.38743	1.89153	1	1	1	1	2.54972	1	1	1.62672	1.67213	1	1	1	1	1	1	1	1.54273	1.56034	1
SIL1	3	3	0	1	1	0	1.70121	1	2.58854	1.638	1.57828	1	1	1	1	1	1	1	1	1	1	1	1	1	1	1	1	1
SIRPAP1	1	1	0	1	1	0	1	1	1	1	1	1	1	1	1	1	1	1	2.1097	1	1	1	1	1	1	1	1	1
SIRPD	2	2	0	1	1	0	1.31113	1	2.24452	1	1	1	1	1	1	1	1	1	1.78158	1	1	1	1	1	1	1	1	1
SLAMF7	4	3	1	1	1	0	1.53558	1	1	1.62153	2.5208	1	1	1	1	1	1.51887	1	0.521023	1	1	1	1	1	1	1	1	1
SLAMF8	3	3	0	1	1	0	1.75908	1	2.20151	1.92604	1.90876	1	1	1	1	1	1	1	1	1	1	1	1	1	1	1	1	1
SLC11A1	6	6	0	1	1	0	1.55517	1.35111	1.77825	1.75809	1.68435	1	1	1	1	2.40442	1	1	1.93723	1	1	1	1	1	1	1	1.7695	1
SLC16A3	7	7	0	1	1	0	1.39246	1.27754	1.97518	1	1	1.59464	1	1	1	2.11015	1.57798	1	1	1	1.59261	1	1	1	1	1	1.56882	1.69005
SLC22A15	2	2	0	1	1	0	1.37944	1	2.51776	1	1	1	1	1	1	1	1	1	1.96812	1	1	1	1	1	1	1	1	1
SLC25A24	2	2	0	1	1	0	1.29218	1	1	2.16873	1	1	1	1	1	1	1	1	1.75408	1	1	1	1	1	1	1	1	1
SLC27A3	2	2	0	1	1	0	1	1.48037	1	1	1	1	1	2.23714	1	1.68435	1	1	1	1	1	1	1	1	1	1	1	1
SLC2A11	3	2	1	1	1	0	2.33029	0.91506	6.32118	1	1	1	1	1	0.66024	1	1	1	1	1	1	1	1	1	1	1	1.55482	1
SLC4A1	8	5	3	1	1	0	0.825075	1.1524	1	0.616865	1	0.683434	1	1	0.687616	1.92197	1	1	2.15796	1	1.60462	1	1	1	1	1.67842	1	1.52742
SLC6A12	1	1	0	1	1	0	1.26512	1	2.06048	1	1	1	1	1	1	1	1	1	1	1	1	1	1	1	1	1	1	1
SLC7A5	4	4	0	1	1	0	1.41931	1	2.0633	1	1	1.61394	1	1	1	1	1.79186	1	1	1	1	1	1	1	1	1	1	1.66583
SLCO4C1	2	2	0	1	1	0	1.31916	1	2.27664	1	1	1	1	1	1	1	1	1	1.84468	1	1	1	1	1	1	1	1	1
SLIRP	2	2	0	1	1	0	1.50788	1	1	2.14225	1.88929	1	1	1	1	1	1	1	1	1	1	1	1	1	1	1	1	1
SLK	4	4	0	1	1	0	1.6596	1	1.53048	2.30256	1.80538	1	1	1	1	1	1	1	1	1	1.68748	1	1	1	1	1	1	1
SMIM1	3	2	1	1	1	0	1.32346	1	2.29384	1	1	1	1	1	1	1	0.689176	1.58951	1	1	1	1	1	1	1	1	1	1
SNRNP40	1	1	0	1	1	0	1	1	1	1	1	1	1	1	1	1	1	1	1	1	1	1	2.24954	1	1	1	1	1
SNX10	4	4	0	1	1	0	1.39667	1.13355	2.01238	1.57431	1	1	1	1	1	1.53421	1	1	1	1	1.91461	1	1	1	1	1	1	1
SOS2	2	2	0	1	1	0	1.29956	1	2.19824	1	1	1	1	1	1	1	1	1	1.89107	1	1	1	1	1	1	1	1	1
SPCS3	3	3	0	1	1	0	1.68116	1	2.42925	1.70126	1.59413	1	1	1	1	1	1	1	1	1	1	1	1	1	1	1	1	1
SPPL2A	4	4	0	1	1	0	1.44779	1.13373	1.78794	1	1	2.00321	1	1	1	1.53492	1	1	1	1	1.74307	1	1	1	1	1	1	1
SRBD1	3	3	0	1	1	0	1.13023	1	1	1.52091	1	1	1	1	1	1	1	1	1	1	2.01288	1	1.63816	1	1	1	1	1
SRGAP2C	1	1	0	1	1	0	1	1	1	1	1	1	1	1	1	1	1	1	1	1	1	1	2.31442	1	1	1	1	1
SSFA2	3	3	0	1	1	0	1.46546	1	2.05906	1.80278	1	1	1	1	1	1	1	1	1.82682	1	1	1	1	1	1	1	1	1
SSH1	2	2	0	1	1	0	1.16037	1	1.64148	1	1	1	1	1	1	1	1	1	2.24568	1	1	1	1	1	1	1	1	1
ST3GAL4	4	4	0	1	1	0	1.64576	1	3.01098	1	1	1.57208	1	1	1	1	1	1	1	1	1	1	1	1	1	1	1.65383	1.50739
ST3GAL4-AS1	1	1	0	1	1	0	1	1	1	1	1	1	1	1	1	1	1	1	5.37057	1	1	1	1	1	1	1	1	1
STAT5B	1	1	0	1	1	0	1	1	1	1	1	1	1	1	1	1	1	1	2.66383	1	1	1	1	1	1	1	1	1
STEAP4	4	4	0	1	1	0	1.76766	1	2.50174	1.84536	1.72354	1	1	1	1	1	1	1	1.8843	1	1	1	1	1	1	1	1	1
STK3	2	2	0	1	1	0	1.43391	1	2.73563	1	1	1	1	1	1	1	1	1	1	1	1.50083	1	1	1	1	1	1	1
STX3	8	8	0	1	1	0	1.44542	1.26921	1.59629	1.6488	1.53657	1	1	1	1	2.07684	1.59804	1	1.7313	1	1.7307	1	1	1	1	1	1.51901	1
SUB1	2	2	0	1	1	0	1.54775	1	1	2.39406	1.79695	1	1	1	1	1	1	1	1	1	1	1	1	1	1	1	1	1
SV2A	1	1	0	1	1	0	1.35918	1	2.43673	1	1	1	1	1	1	1	1	1	1	1	1	1	1	1	1	1	1	1
SYN2	1	1	0	1	1	0	1.57503	1	3.30013	1	1	1	1	1	1	1	1	1	1	1	1	1	1	1	1	1	1	1
TAF7	2	2	0	1	1	0	1.48775	1	1	2.08812	1.86289	1	1	1	1	1	1	1	1	1	1	1	1	1	1	1	1	1
TAP2	1	1	0	1	1	0	1	1	1	1	1	1	1	1	1	1	1	1	1	1	2.35738	1	1	1	1	1	1	1
TAX1BP1	2	2	0	1	1	0	1.53607	1	1	2.35793	1.78635	1	1	1	1	1	1	1	1	1	1	1	1	1	1	1	1	1
TBC1D15	2	2	0	1	1	0	1.55972	1	1	2.26142	1.97746	1	1	1	1	1	1	1	1	1	1	1	1	1	1	1	1	1
TBC1D2	2	2	0	1	1	0	1.2769	1	2.10758	1	1	1	1	1	1	1	1	1	1.5977	1	1	1	1	1	1	1	1	1
TBC1D24	1	1	0	1	1	0	1.30742	1	2.22969	1	1	1	1	1	1	1	1	1	1	1	1	1	1	1	1	1	1	1
TECPR2	2	2	0	1	1	0	1.32389	1	2.29557	1	1	1	1	1	1	1	1	1	1.52114	1	1	1	1	1	1	1	1	1
TENM1	1	1	0	1	1	0	1	1	1	1	1	1	1	1	1	1	1	1	2.11193	1	1	1	1	1	1	1	1	1
TET2	1	1	0	1	1	0	1	1	1	1	1	1	1	1	1	1	1	1	1	1	1	1	2.33157	1	1	1	1	1
TFPI	1	1	0	1	1	0	1.31211	1	2.24843	1	1	1	1	1	1	1	1	1	1	1	1	1	1	1	1	1	1	1
TGFA	5	5	0	1	1	0	1.7222	1	2.45757	1.67898	1.75223	1	1	1	1	1	1	1	1.92234	1	1	1	1	1	1	1	1.60184	1
TGFB1I1	1	1	0	1	1	0	1.25783	1	2.03132	1	1	1	1	1	1	1	1	1	1	1	1	1	1	1	1	1	1	1
TIMP2	6	6	0	1	1	0	1.6129	1	2.34221	1.56642	1.54297	1	1	1	1	1	1	1	1.86672	1	1.74307	1	1	1	1	1	1.50436	1
TIPARP	5	5	0	1	1	0	1.74941	1	1.615	2.05931	1.69176	1.63159	1	1	1	1	1	1	1.57853	1	1	1	1	1	1	1	1	1
TK1	2	2	0	1	1	0	1.43341	1	2.73363	1	1	1	1	1	1	1	1.6754	1	1	1	1	1	1	1	1	1	1	1
TKT	1	1	0	1	1	0	1	1	1	1	1	1	1	1	1	1	1	1	2.27066	1	1	1	1	1	1	1	1	1
TLR2	4	4	0	1	1	0	2.03967	1	3.66156	1.83352	1.66362	1	1	1	1	1	1	1.84878	1	1	1	1	1	1	1	1	1	1
TM6SF1	2	2	0	1	1	0	1.14122	1	1.56487	1	1	1	1	1	1	1	1	1	2.32558	1	1	1	1	1	1	1	1	1
TMCC2	2	2	0	1	1	0	1.27873	1	2.11491	1	1	1	1	1	1	1	1	1.67677	1	1	1	1	1	1	1	1	1	1
TMCO1	2	2	0	1	1	0	1.5234	1	1	2.1173	1.97628	1	1	1	1	1	1	1	1	1	1	1	1	1	1	1	1	1
TMCO3	3	3	0	1	1	0	1.55219	1	2.52556	1	1	1.68322	1	1	1	1	1	1	1.99164	1	1	1	1	1	1	1	1	1
TMED2	2	2	0	1	1	0	1	1	1	1	1	1	1	1	1	1	1	1	1.6197	1	1	1	2.01598	1	1	1	1	1
TMEM11	3	3	0	1	1	0	1.55365	1	2.05021	1.53092	1.63345	1	1	1	1	1	1	1	1	1	1	1	1	1	1	1	1	1
TMEM120A	4	4	0	1	1	0	1.3495	1	1.74481	1	1	1.65317	1	1	1	1	1	1	2.82725	1	1	1	1	1	1	1	1.57745	1
TMEM126B	2	2	0	1	1	0	1.55809	1	1	2.38152	1.85082	1	1	1	1	1	1	1	1	1	1	1	1	1	1	1	1	1
TMEM158	2	2	0	1	1	0	1	1	1	1	1	1	1	1	1	1	1	1	1	1	2.19925	1	1	1	1	1.61238	1	1
TMEM167A	2	2	0	1	1	0	1.31787	1	2.27149	1	1	1	1	1	1	1	1	1	1.60798	1	1	1	1	1	1	1	1	1
TMEM169	2	2	0	1	1	0	1.26599	1	2.06396	1	1	1	1	1	1	1	1	1	1	1	1	1	1	1.7331	1	1	1	1
TMEM176A	3	2	1	1	1	0	1	1	1	1	1	1	1	1	1	1	1	1	1.57282	1	1	1	0.649951	1	2.1725	1	1	1
TMEM59	3	3	0	1	1	0	1.5155	1	1	2.10084	1.96117	1	1	1	1	1	1	1	1	1	1.60488	1	1	1	1	1	1	1
TMIGD3	1	1	0	1	1	0	1.43665	1	2.74659	1	1	1	1	1	1	1	1	1	1	1	1	1	1	1	1	1	1	1
TMTC1	1	1	0	1	1	0	1.32029	1	2.28117	1	1	1	1	1	1	1	1	1	1	1	1	1	1	1	1	1	1	1
TMX1	3	3	0	1	1	0	1.47752	1	1	2.24921	1.66085	1	1	1	1	1	1	1	1	1	1	1	1.62481	1	1	1	1	1
TNFAIP3	5	5	0	1	1	0	1.66628	1	1.59458	1.96928	2.10128	1	1	1	1	1	1.7442	1	1	1	1.62734	1	1	1	1	1	1	1
TNFRSF1B	1	1	0	1	1	0	1	1.27411	1	1	1	1	1	1	1	2.09644	1	1	1	1	1	1	1	1	1	1	1	1
TNNT1	3	3	0	1	1	0	1.532	1	1	1.81587	2.31214	1	1	1	1	1	1	1	1	1	1	1	1.80947	1	1	1	1	1
TOP1P2	1	1	0	1	1	0	1.28586	1	2.14343	1	1	1	1	1	1	1	1	1	1	1	1	1	1	1	1	1	1	1
TOP2A	3	3	0	1	1	0	1.58934	1	3.35735	1	1	1	1	1	1	1	1.78041	1.6474	1	1	1	1	1	1	1	1	1	1
TOR1AIP1	2	2	0	1	1	0	1	1	1	1	1	1	1	1	1	1	1	1	2.05761	1	1.54655	1	1	1	1	1	1	1
TOR1AIP2	1	1	0	1	1	0	1.27252	1	2.09009	1	1	1	1	1	1	1	1	1	1	1	1	1	1	1	1	1	1	1
TOR4A	1	1	0	1	1	0	1.27594	1	2.10376	1	1	1	1	1	1	1	1	1	1	1	1	1	1	1	1	1	1	1
TP53I11	2	2	0	1	1	0	1.30074	1	2.20298	1	1	1	1	1	1	1	1	1	1.50015	1	1	1	1	1	1	1	1	1
TPD52L2	1	1	0	1	1	0	1	1	1	1	1	1	1	1	1	1	1	1	2.30521	1	1	1	1	1	1	1	1	1
TPX2	1	1	0	1	1	0	1.3206	1	2.28241	1	1	1	1	1	1	1	1	1	1	1	1	1	1	1	1	1	1	1
TRAFD1	8	8	0	1	1	0	1.32444	1.52833	1	1.66778	1.62999	1	1.63586	1.91644	1	1.56104	1.64308	1.63713	1	1	2.30947	1	1	1	1	1	1	1
TRHDE-AS1	1	1	0	1	1	0	1.30879	1	2.23515	1	1	1	1	1	1	1	1	1	1	1	1	1	1	1	1	1	1	1
TRIM21	7	7	0	1	1	0	1.32079	1.57942	1	1.58278	1.70039	1	1.56887	1.79759	1	1.95122	1	1.58918	1	1	2.12314	1	1	1	1	1	1	1
TRIM25	11	11	0	1	1	0	1.65398	1.32909	1.6776	1.60953	1.77117	1.55763	1	1.62575	1	1.69062	1.59558	1.52782	2.50752	1	1.80571	1	1	1	1	1	1.7172	1
TSPAN2	1	1	0	1	1	0	1	1	1	1	1	1	1	1	1	1	1	1	2.18103	1	1	1	1	1	1	1	1	1
TTK	1	1	0	1	1	0	1.28554	1	2.14215	1	1	1	1	1	1	1	1	1	1	1	1	1	1	1	1	1	1	1
TXNDC17	2	2	0	1	1	0	1.28442	1	1	1	1	2.13767	1	1	1	1	1	1	1	1	1.67196	1	1	1	1	1	1	1
TXNDC9	2	2	0	1	1	0	1.48532	1	1	2.14915	1.79211	1	1	1	1	1	1	1	1	1	1	1	1	1	1	1	1	1
TYMS	7	7	0	1	1	0	1.58703	1.49045	2.6555	1	1	1.69262	1.64772	1	1.78923	1.52486	1.65775	1.60518	1	1	1	1	1	1	1	1	1	1
UBAP1	5	5	0	1	1	0	1.29854	1.14283	1.64449	1	1	1.54967	1	1	1	1.57134	1	1	2.3546	1	1.57555	1	1	1	1	1	1	1
UBE2C	4	4	0	1	1	0	1.7902	1.16681	3.61712	1.54369	1	1	1	1	1.66722	1	1	1	1.53327	1	1	1	1	1	1	1	1	1
UHRF1	1	1	0	1	1	0	1.36416	1	2.45663	1	1	1	1	1	1	1	1	1	1	1	1	1	1	1	1	1	1	1
UPB1	2	2	0	1	1	0	1.39346	1	2.57383	1	1	1	1	1	1	1	1	1	1	1	1	1	1	1.74186	1	1	1	1
UQCR11	2	2	0	1	1	0	1.5461	1	1	2.48633	1.69808	1	1	1	1	1	1	1	1	1	1	1	1	1	1	1	1	1
VAMP3	5	5	0	1	1	0	1.13642	1.15683	1.54566	1	1	1	1	1	1	1.62734	1.55872	1	2.03625	1	1.80538	1	1	1	1	1	1	1
VRK2	2	2	0	1	1	0	1.50181	1	1	2.16732	1.83993	1	1	1	1	1	1	1	1	1	1	1	1	1	1	1	1	1
VSTM1	3	3	0	1	1	0	1.3287	1.16799	1	1	1	2.31481	1	1	1	1.67196	1	1	1.7934	1	1	1	1	1	1	1	1	1
VWA5A	3	3	0	1	1	0	1.69493	1	1.8887	2.30574	1.58529	1	1	1	1	1	1	1	1	1	1	1	1	1	1	1	1	1
WBP2	2	2	0	1	1	0	1	1.14809	1	1	1	1	1	1	1	1.59236	1	1	2.90951	1	1	1	1	1	1	1	1	1
WBP5	1	1	0	1	1	0	1.30495	1	2.21981	1	1	1	1	1	1	1	1	1	1	1	1	1	1	1	1	1	1	1
XK	9	9	0	1	1	0	1.87842	1.20905	1.53755	2.71297	1.72682	1.53633	1	1	1	1.83621	1.55183	1.50425	1	1	1.72265	1	1	1	1	1	1	1.93573
XRN2	1	1	0	1	1	0	1	1	1	1	1	1	1	1	1	1	1	1	2.38265	1	1	1	1	1	1	1	1	1
ZAK	4	4	0	1	1	0	1.83156	1	3.0581	1.67729	1.59084	1	1	1	1	1	1	1	1.67476	1	1	1	1	1	1	1	1	1
ZC3H12A	2	2	0	1	1	0	1.26908	1	2.07633	1	1	1	1	1	1	1	1.58965	1	1	1	1	1	1	1	1	1	1	1
ZDHHC20	2	2	0	1	1	0	1.22791	1	1.91166	1	1	1	1	1	1	1	1	1	2.21631	1	1	1	1	1	1	1	1	1
ZDHHC3	4	4	0	1	1	0	1.68281	1	2.16017	1.81884	1.75223	1	1	1	1	1	1	1	1.97355	1	1	1	1	1	1	1	1	1
ZFYVE16	2	2	0	1	1	0	1.68661	1	1	2.89939	1.84706	1	1	1	1	1	1	1	1	1	1	1	1	1	1	1	1	1
ZNF267	2	2	0	1	1	0	1.5607	1	1	2.52016	1.72265	1	1	1	1	1	1	1	1	1	1	1	1	1	1	1	1	1
ZNF292	2	2	0	1	1	0	1.58517	1	1	2.43191	1.90876	1	1	1	1	1	1	1	1	1	1	1	1	1	1	1	1	1
ZNF467	4	4	0	1	1	0	1.20263	1.26578	1.81051	1	1	1	1	1	1	2.06313	1	1	1.53633	1	1	1	1	1	1	1	1.62894	1
ZNFX1	2	2	0	1	1	0	1	1.28135	1	1	1	1	1	2.1254	1	1	1	1	1	1	1.71233	1	1	1	1	1	1	1
ZYX	4	4	0	1	1	0	1.31895	1.20846	1.71258	1	1	1.56323	1	1	1	1.83385	1	1	3.10849	1	1	1	1	1	1	1	1	1
42248	1	0	1	1	0	1	0.869485	1	0.477939	1	1	1	1	1	1	1	1	1	1	1	1	1	1	1	1	1	1	1
42253	1	0	1	1	0	1	0.872436	1	0.489743	1	1	1	1	1	1	1	1	1	1	1	1	1	1	1	1	1	1	1
2017-03-08	2	0	2	1	0	1	0.759247	1	1	0.548276	0.488711	1	1	1	1	1	1	1	1	1	1	1	1	1	1	1	1	1
AATBC	1	0	1	1	0	1	0.872295	1	0.489179	1	1	1	1	1	1	1	1	1	1	1	1	1	1	1	1	1	1	1
ABCB1	3	0	3	1	0	1	0.839097	1	0.356388	1	1	1	1	1	1	1	1	0.601995	1	1	1	1	0.602336	1	1	1	1	1
ABCB10	2	0	2	1	0	1	1	1	1	1	1	1	1	1	1	1	1	1	0.606538	0.4071	1	1	1	1	1	1	1	1
ABCE1	3	0	3	1	0	1	0.90862	1	0.634479	1	1	1	1	1	1	1	1	1	0.548095	0.338375	1	1	1	1	1	1	1	1
ABHD10	3	0	3	1	0	1	0.884851	1	0.539404	1	1	1	1	1	1	1	1	1	0.652529	0.446588	1	1	1	1	1	1	1	1
abParts	3	1	2	1	0	1	0.748032	1	1	0.516662	0.475466	1	1	1	1	1	1	1	1.58378	1	1	1	1	1	1	1	1	1
ACACB	1	0	1	1	0	1	0.819031	1	0.276122	1	1	1	1	1	1	1	1	1	1	1	1	1	1	1	1	1	1	1
ACADM	3	0	3	1	0	1	1	1	1	1	1	1	1	1	1	1	1	1	0.644039	0.360946	1	1	0.673514	1	1	1	1	1
ACKR3	1	0	1	1	0	1	0.848527	1	0.394108	1	1	1	1	1	1	1	1	1	1	1	1	1	1	1	1	1	1	1
ACSL5	2	0	2	1	0	1	1	1	1	1	1	1	1	1	1	1	1	1	0.670062	0.461851	1	1	1	1	1	1	1	1
ACTL6A	5	0	5	1	0	1	0.823272	1	1	0.668673	0.624415	1	1	1	1	1	1	1	0.685589	0.481024	1	1	0.692641	1	1	1	1	1
ACTR1B	2	0	2	1	0	1	0.795981	1	0.497347	0.686577	1	1	1	1	1	1	1	1	1	1	1	1	1	1	1	1	1	1
ACTR5	1	0	1	1	0	1	0.870953	1	0.483813	1	1	1	1	1	1	1	1	1	1	1	1	1	1	1	1	1	1	1
ADA	5	0	5	1	0	1	0.72779	1	0.615418	0.621388	1	0.674354	1	1	1	1	1	1	0.54136	0.400882	1	1	1	1	1	1	1	1
ADAM28	1	0	1	1	0	1	0.852645	1	0.410581	1	1	1	1	1	1	1	1	1	1	1	1	1	1	1	1	1	1	1
ADARB1	1	0	1	1	0	1	0.840699	1	0.362798	1	1	1	1	1	1	1	1	1	1	1	1	1	1	1	1	1	1	1
ADD3	2	0	2	1	0	1	1	1	1	1	1	1	1	1	1	1	1	1	1	1	1	1	0.674595	0.375249	1	1	1	1
ADGRE3	1	0	1	1	0	1	0.859064	1	0.436255	1	1	1	1	1	1	1	1	1	1	1	1	1	1	1	1	1	1	1
ADGRE4P	1	0	1	1	0	1	0.850985	1	0.403941	1	1	1	1	1	1	1	1	1	1	1	1	1	1	1	1	1	1	1
ADGRG1	2	0	2	1	0	1	0.810869	1	0.243474	1	1	1	1	1	1	1	1	1	1	1	1	1	0.693561	1	1	1	1	1
ADGRG5	2	0	2	1	0	1	0.811872	1	0.247486	1	1	1	1	1	1	1	0.684821	1	1	1	1	1	1	1	1	1	1	1
ADH5	2	0	2	1	0	1	1	1	1	1	1	1	1	1	1	1	1	1	0.670331	0.378344	1	1	1	1	1	1	1	1
ADHFE1	4	0	4	1	0	1	0.849008	1	0.396031	1	1	1	1	1	1	1	1	1	0.613911	0.549753	1	1	1	1	1	1	1	0.554847
ADNP	4	0	4	1	0	1	0.768767	1	1	0.593859	0.481209	1	1	1	1	1	1	1	0.679348	0.583601	1	1	1	1	1	1	1	1
ADO	2	0	2	1	0	1	1	1	1	1	1	1	1	1	1	1	1	1	0.699252	0.466222	1	1	1	1	1	1	1	1
ADORA3	1	0	1	1	0	1	0.864569	1	0.458275	1	1	1	1	1	1	1	1	1	1	1	1	1	1	1	1	1	1	1
ADSL	2	0	2	1	0	1	1	1	1	1	1	1	1	1	1	1	1	1	0.611023	0.45255	1	1	1	1	1	1	1	1
AGAP1	1	0	1	1	0	1	0.860797	1	0.443189	1	1	1	1	1	1	1	1	1	1	1	1	1	1	1	1	1	1	1
AGAP11	3	0	3	1	0	1	0.75243	1	1	0.505153	0.504566	1	1	1	1	1	1	1	0.45403	1	1	1	1	1	1	1	1	1
AGAP4	1	0	1	1	0	1	0.872212	1	0.488849	1	1	1	1	1	1	1	1	1	1	1	1	1	1	1	1	1	1	1
AGAP6	1	0	1	1	0	1	0.844779	1	0.379115	1	1	1	1	1	1	1	1	1	1	1	1	1	1	1	1	1	1	1
AHSA2	4	0	4	1	0	1	0.894049	1	0.576196	1	1	1	1	1	1	1	1	1	0.505587	0.488687	1	1	1	1	1	1	1	0.632311
AIDA	1	0	1	1	0	1	1	1	1	1	1	1	1	1	1	1	1	1	1	0.422369	1	1	1	1	1	1	1	1
AIMP1	2	0	2	1	0	1	1	1	1	1	1	1	1	1	1	1	1	1	0.64433	0.4363	1	1	1	1	1	1	1	1
AK3	1	0	1	1	0	1	1	1	1	1	1	1	1	1	1	1	1	1	1	0.471988	1	1	1	1	1	1	1	1
AKT1	3	0	3	1	0	1	0.629595	1	0.575073	0.505076	0.438231	1	1	1	1	1	1	1	1	1	1	1	1	1	1	1	1	1
ALDH1A1	4	1	3	1	0	1	0.774385	1	1	0.610091	0.487448	1	1	1	1	1	1	1	1	1	1	1	1	1	1.68776	1	1	0.670601
ALG11	2	0	2	1	0	1	1	1	1	1	1	1	1	1	1	1	1	1	0.693818	0.44486	1	1	1	1	1	1	1	1
ALG8	2	0	2	1	0	1	0.921127	1	1	0.68451	1	1	1	1	1	1	1	1	1	0.415076	1	1	1	1	1	1	1	1
ALKBH8	1	0	1	1	0	1	0.860159	1	0.440637	1	1	1	1	1	1	1	1	1	1	1	1	1	1	1	1	1	1	1
ALMS1	4	0	4	1	0	1	0.828068	1	0.626167	0.686106	1	1	1	1	1	1	1	1	0.507099	0.410796	1	1	1	1	1	1	1	1
ALOX15	1	0	1	1	0	1	0.850221	1	0.400883	1	1	1	1	1	1	1	1	1	1	1	1	1	1	1	1	1	1	1
AMOT	1	0	1	1	0	1	0.869148	1	0.47659	1	1	1	1	1	1	1	1	1	1	1	1	1	1	1	1	1	1	1
AMPD2	3	0	3	1	0	1	0.743498	1	1	0.504617	0.469373	1	1	1	1	1	1	1	0.637389	1	1	1	1	1	1	1	1	1
AMY2A	1	0	1	1	0	1	0.873967	1	0.495866	1	1	1	1	1	1	1	1	1	1	1	1	1	1	1	1	1	1	1
ANAPC1	4	0	4	1	0	1	0.671372	1	0.69462	0.486784	0.504083	1	1	1	1	1	1	1	1	0.652656	1	1	1	1	1	1	1	1
ANKMY2	3	0	3	1	0	1	0.887817	1	0.551268	1	1	1	1	1	1	1	1	1	0.504719	0.347959	1	1	1	1	1	1	1	1
ANKRD20A11P	2	0	2	1	0	1	0.863356	1	0.453423	1	1	1	1	1	1	1	1	1	0.69512	1	1	1	1	1	1	1	1	1
ANKRD36	2	1	1	1	0	1	0.849937	1	0.399749	1	1	1	1	1	1	1	1	1	1	1	1	1	1.70631	1	1	1	1	1
ANKRD46	1	0	1	1	0	1	0.861512	1	0.446049	1	1	1	1	1	1	1	1	1	1	1	1	1	1	1	1	1	1	1
ANP32B	5	0	5	1	0	1	0.823995	1	1	0.661463	0.634518	1	1	1	1	1	1	1	0.623441	0.392912	1	1	1	0.649942	1	1	1	1
ARHGDIB	1	0	1	1	0	1	1	1	1	1	1	1	1	1	1	1	1	1	1	1	1	1	1	0.426112	1	1	1	1
ARL5A	2	0	2	1	0	1	1	1	1	1	1	1	1	1	1	1	1	1	0.575639	0.368609	1	1	1	1	1	1	1	1
ARMC1	5	0	5	1	0	1	0.716752	1	0.633912	0.630795	0.602301	1	1	1	1	1	1	1	0.596232	0.322841	1	1	1	1	1	1	1	1
ASB13	1	0	1	1	0	1	1	1	1	1	1	1	1	1	1	1	1	1	1	0.497661	1	1	1	1	1	1	1	1
ASF1A	4	0	4	1	0	1	0.810794	1	0.544803	1	0.698373	1	1	1	1	1	1	1	0.571592	0.374869	1	1	1	1	1	1	1	1
ASTE1	3	0	3	1	0	1	0.906478	1	0.625912	1	1	1	1	1	1	1	1	1	0.531067	0.393035	1	1	1	1	1	1	1	1
ASUN	1	0	1	1	0	1	1	1	1	1	1	1	1	1	1	1	1	1	1	0.423245	1	1	1	1	1	1	1	1
ATG14	3	0	3	1	0	1	0.919515	1	1	1	0.678058	1	1	1	1	1	1	1	0.569411	0.412388	1	1	1	1	1	1	1	1
ATM	4	0	4	1	0	1	0.649235	1	0.462707	0.525183	0.60905	1	1	1	1	1	1	1	0.675584	1	1	1	1	1	1	1	1	1
ATP10D	2	0	2	1	0	1	1	1	1	1	1	1	1	1	1	1	1	1	0.660764	0.417606	1	1	1	1	1	1	1	1
ATP2B1	5	0	5	1	0	1	0.699548	1	0.655088	0.58924	0.553863	1	1	1	1	1	1	1	0.488424	0.520048	1	1	1	1	1	1	1	1
ATP8B2	4	0	4	1	0	1	0.87889	1	0.515559	1	1	1	1	1	1	1	1	1	0.555309	0.489572	1	1	0.684225	1	1	1	1	1
ATXN10	2	0	2	1	0	1	0.920964	1	1	0.683854	1	1	1	1	1	1	1	1	1	0.441365	1	1	1	1	1	1	1	1
AXIN2	4	0	4	1	0	1	0.857999	0.911405	0.431994	1	1	1	1	1	1	0.645619	0.587457	1	1	1	1	1	1	1	1	1	1	0.584522
BCAS4	2	0	2	1	0	1	0.777076	1	0.419836	1	1	0.688468	1	1	1	1	1	1	1	1	1	1	1	1	1	1	1	1
BCL11A	6	0	6	1	0	1	0.646044	1	0.544199	0.5004	0.539578	1	1	1	1	1	0.616187	1	0.538155	0.312129	1	1	1	1	1	1	1	1
BCL2	2	0	2	1	0	1	0.871623	1	0.486493	1	1	1	1	1	1	1	1	1	1	0.695169	1	1	1	1	1	1	1	1
BCL9L	3	0	3	1	0	1	0.859503	1	0.43801	1	1	1	1	1	1	1	1	1	1	0.695169	1	1	0.624488	1	1	1	1	1
BEND5	2	0	2	1	0	1	0.864034	1	0.456135	1	1	1	1	1	1	1	0.678055	1	1	1	1	1	1	1	1	1	1	1
BLK	4	0	4	1	0	1	0.666969	1	0.39019	0.6664	1	0.611284	1	1	1	1	1	0.598075	1	1	1	1	1	1	1	1	1	1
BOD1	3	0	3	1	0	1	0.878026	1	0.512105	1	1	1	1	1	1	1	1	1	0.580619	0.445534	1	1	1	1	1	1	1	1
BOLA3	3	0	3	1	0	1	1	1	1	1	1	1	1	1	1	1	1	1	0.611023	0.439599	1	1	0.617654	1	1	1	1	1
BRI3BP	1	0	1	1	0	1	1	1	1	1	1	1	1	1	1	1	1	1	1	0.400384	1	1	1	1	1	1	1	1
BRICD5	1	0	1	1	0	1	0.862736	1	0.450943	1	1	1	1	1	1	1	1	1	1	1	1	1	1	1	1	1	1	1
BTAF1	5	0	5	1	0	1	0.79536	1	0.548769	1	0.632671	1	1	1	1	1	1	1	0.431555	0.507074	1	1	1	1	1	1	1	0.631912
BTBD11	1	0	1	1	0	1	0.855351	1	0.421404	1	1	1	1	1	1	1	1	1	1	1	1	1	1	1	1	1	1	1
BUB3	5	0	5	1	0	1	0.71597	1	0.660871	0.61512	0.587889	1	1	1	1	1	1	1	0.582072	0.446728	1	1	1	1	1	1	1	1
BZRAP1	1	0	1	1	0	1	0.848152	1	0.392607	1	1	1	1	1	1	1	1	1	1	1	1	1	1	1	1	1	1	1
BZW2	4	0	4	1	0	1	0.81587	1	1	0.606796	0.656685	1	1	1	1	1	1	1	0.534217	0.328256	1	1	1	1	1	1	1	1
C10orf128	1	0	1	1	0	1	1	1	1	1	1	1	1	1	1	1	1	1	0.351753	1	1	1	1	1	1	1	1	1
C11orf1	1	0	1	1	0	1	0.859558	1	0.438233	1	1	1	1	1	1	1	1	1	1	1	1	1	1	1	1	1	1	1
C11orf80	1	0	1	1	0	1	0.865573	1	0.462292	1	1	1	1	1	1	1	1	1	1	1	1	1	1	1	1	1	1	1
C12orf75	2	0	2	1	0	1	1	1	1	1	1	1	1	1	1	1	1	1	0.503373	0.303591	1	1	1	1	1	1	1	1
C14orf169	5	0	5	1	0	1	0.728327	1	0.622032	0.612482	0.678794	1	1	1	1	1	1	1	0.544455	0.391573	1	1	1	1	1	1	1	1
C15orf61	2	0	2	1	0	1	1	1	1	1	1	1	1	1	1	1	1	1	0.541213	0.405943	1	1	1	1	1	1	1	1
C16orf80	4	0	4	1	0	1	0.784908	1	1	0.585892	0.553741	1	1	1	1	1	1	1	0.589588	0.485343	1	1	1	1	1	1	1	1
C1orf131	1	0	1	1	0	1	1	1	1	1	1	1	1	1	1	1	1	1	1	0.463392	1	1	1	1	1	1	1	1
C1orf174	2	0	2	1	0	1	1	1	1	1	1	1	1	1	1	1	1	1	0.64255	0.477327	1	1	1	1	1	1	1	1
C1QBP	3	0	3	1	0	1	0.910906	1	1	0.643625	1	1	1	1	1	1	1	1	0.621234	0.423872	1	1	1	1	1	1	1	1
C21orf2	3	0	3	1	0	1	0.840244	1	0.360975	1	1	1	1	1	1	1	1	0.657195	1	1	1	1	1	1	1	1	1	0.540219
C7orf55-LUC7L2	4	0	4	1	0	1	0.758218	1	1	0.53056	0.502311	1	1	1	1	1	1	1	0.51581	0.47201	1	1	1	1	1	1	1	1
C9orf142	1	0	1	1	0	1	0.867755	1	0.471022	1	1	1	1	1	1	1	1	1	1	1	1	1	1	1	1	1	1	1
C9orf78	3	0	3	1	0	1	1	1	1	1	1	1	1	1	1	1	1	1	0.582276	0.460342	1	1	0.695541	1	1	1	1	1
CA5B	1	0	1	1	0	1	0.839359	1	0.357437	1	1	1	1	1	1	1	1	1	1	1	1	1	1	1	1	1	1	1
CACNA1I	2	0	2	1	0	1	0.842341	0.922915	0.369365	1	1	1	1	1	0.691659	1	1	1	1	1	1	1	1	1	1	1	1	1
CACNA2D2	4	0	4	1	0	1	0.794832	1	0.495941	0.683387	1	1	1	1	1	1	1	1	0.673083	0.664452	1	1	1	1	1	1	1	1
CACNG6	1	0	1	1	0	1	0.802292	1	0.209167	1	1	1	1	1	1	1	1	1	1	1	1	1	1	1	1	1	1	1
CAMK1	4	0	4	1	0	1	0.682619	1	0.403645	0.685025	0.641807	1	1	1	1	1	1	1	1	1	1	1	1	1	1	1	1	0.639918
CAMK2N1	1	0	1	1	0	1	0.837305	1	0.349219	1	1	1	1	1	1	1	1	1	1	1	1	1	1	1	1	1	1	1
CAPRIN2	4	0	4	1	0	1	0.713991	1	0.531876	0.684088	0.64	1	1	1	1	1	1	1	0.427405	1	1	1	1	1	1	1	1	1
CARM1	4	0	4	1	0	1	0.599036	1	0.669639	0.462342	0.590354	0.673809	1	1	1	1	1	1	1	1	1	1	1	1	1	1	1	1
CARNS1	1	0	1	1	0	1	0.82145	1	0.285799	1	1	1	1	1	1	1	1	1	1	1	1	1	1	1	1	1	1	1
CBLB	2	0	2	1	0	1	0.776925	1	0.467822	1	1	0.639877	1	1	1	1	1	1	1	1	1	1	1	1	1	1	1	1
CBLL1	4	0	4	1	0	1	0.750897	1	1	0.504363	0.499226	1	1	1	1	1	1	1	0.617665	0.527899	1	1	1	1	1	1	1	1
CCDC102A	1	0	1	1	0	1	0.855794	1	0.423175	1	1	1	1	1	1	1	1	1	1	1	1	1	1	1	1	1	1	1
CCDC106	2	0	2	1	0	1	0.869365	1	0.477461	1	1	1	1	1	1	1	0.63887	1	1	1	1	1	1	1	1	1	1	1
CCDC109B	5	0	5	1	0	1	0.773289	1	0.514351	1	1	0.578804	1	1	1	1	1	1	0.59641	0.408347	1	1	1	0.62027	1	1	1	1
CCDC14	2	0	2	1	0	1	0.860577	1	0.442307	1	1	1	1	1	1	1	1	1	1	1	1	1	1	1	1	1	1	0.565163
CCDC65	1	0	1	1	0	1	0.83464	1	0.33856	1	1	1	1	1	1	1	1	1	1	1	1	1	1	1	1	1	1	1
CCDC66	2	0	2	1	0	1	0.873784	1	0.495137	1	1	1	1	1	1	1	1	1	1	1	1	1	1	1	1	1	1	0.693722
CCDC88C	3	1	2	1	0	1	1.00771	1	0.466153	1	1.5647	1	1	1	1	1	1	1	1	0.569801	1	1	1	1	1	1	1	1
CCL23	1	0	1	1	0	1	0.855225	1	0.420899	1	1	1	1	1	1	1	1	1	1	1	1	1	1	1	1	1	1	1
CCND2	5	0	5	1	0	1	0.557159	1	0.453884	0.602482	0.62027	0.551998	1	1	1	1	1	1	1	0.597015	1	1	1	1	1	1	1	1
CCNG1	4	0	4	1	0	1	0.793859	1	1	0.64973	0.525707	1	1	1	1	1	1	1	0.565004	0.444069	1	1	1	1	1	1	1	1
CCR5	5	0	5	1	0	1	0.787552	1	1	0.58309	0.567118	1	1	1	1	1	1	1	0.532538	0.456892	1	1	0.660625	1	1	1	1	1
CCT2	1	0	1	1	0	1	1	1	1	1	1	1	1	1	1	1	1	1	1	0.465116	1	1	1	1	1	1	1	1
CCT6A	2	0	2	1	0	1	1	1	1	1	1	1	1	1	1	1	1	1	0.590667	0.40788	1	1	1	1	1	1	1	1
CCT6P1	2	0	2	1	0	1	1	1	1	1	1	1	1	1	1	1	1	1	0.575506	0.493437	1	1	1	1	1	1	1	1
CD244	1	0	1	1	0	1	0.827529	1	0.310118	1	1	1	1	1	1	1	1	1	1	1	1	1	1	1	1	1	1	1
CD300LB	1	0	1	1	0	1	0.865792	1	0.463168	1	1	1	1	1	1	1	1	1	1	1	1	1	1	1	1	1	1	1
CD4	5	0	5	1	0	1	0.538984	0.905077	0.374469	0.60183	0.602337	0.577301	1	1	0.620309	1	1	1	1	1	1	1	1	1	1	1	1	1
CD40LG	7	0	7	1	0	1	0.62689	0.911708	0.339225	0.562715	0.60562	1	1	1	0.646831	1	1	0.61423	1	0.648593	1	1	1	1	0.681896	1	1	1
CD47	3	0	3	1	0	1	0.896978	1	0.587911	1	1	1	1	1	1	1	1	1	0.678887	0.484801	1	1	1	1	1	1	1	1
CD69	4	0	4	1	0	1	0.900725	1	0.6029	1	1	1	1	1	1	1	1	1	0.597265	0.398391	1	1	0.68622	1	1	1	1	1
CD86	3	0	3	1	0	1	0.909631	1	0.638525	1	1	1	1	1	1	1	1	1	0.694155	0.490436	1	1	1	1	1	1	1	1
CD97	1	0	1	1	0	1	1	1	1	1	1	1	1	1	1	1	1	1	1	1	1	1	1	0.45469	1	1	1	1
CDC16	5	0	5	1	0	1	0.830527	1	0.658493	1	0.663614	1	1	1	1	1	1	1	0.546687	0.396432	1	1	1	1	1	1	1	0.662691
CDK10	3	1	2	1	0	1	0.792599	1	0.471293	0.699105	1	1	1	1	1	1	1	1	1	1	1	1	1	1.61082	1	1	1	1
CDK5RAP1	3	0	3	1	0	1	0.874579	1	0.498315	1	1	1	1	1	1	1	1	1	0.569346	0.58713	1	1	1	1	1	1	1	1
CDKN1C	4	0	4	1	0	1	0.886216	1	0.544863	1	1	1	1	1	1	1	1	1	0.595557	0.442988	1	1	1	0.695894	1	1	1	1
CDKN2AIP	1	0	1	1	0	1	1	1	1	1	1	1	1	1	1	1	1	1	1	0.46307	1	1	1	1	1	1	1	1
CEP57	2	0	2	1	0	1	1	1	1	1	1	1	1	1	1	1	1	1	0.586889	0.479708	1	1	1	1	1	1	1	1
CEP78	2	0	2	1	0	1	0.842878	1	0.371513	1	1	1	1	1	1	1	1	1	1	1	1	1	0.652653	1	1	1	1	1
CETN3	2	0	2	1	0	1	1	1	1	1	1	1	1	1	1	1	1	1	0.639141	0.425206	1	1	1	1	1	1	1	1
CFL1	1	0	1	1	0	1	1	1	1	1	1	1	1	1	1	1	1	1	1	1	1	1	1	0.2518	1	1	1	1
CHAMP1	3	0	3	1	0	1	1	1	1	1	1	1	1	1	1	1	1	1	0.672676	0.435844	1	1	0.685599	1	1	1	1	1
CHMP7	4	0	4	1	0	1	0.64207	1	0.565303	0.483606	0.519373	1	1	1	1	1	1	1	1	0.583805	1	1	1	1	1	1	1	1
CHRM3-AS2	1	0	1	1	0	1	1	1	1	1	1	1	1	1	1	1	1	1	1	1	1	1	1	1	0.472434	1	1	1
CHST12	4	0	4	1	0	1	0.764481	1	0.386467	1	0.671456	1	1	1	1	1	1	1	0.61192	0.581463	1	1	1	1	1	1	1	1
CHST7	5	0	5	1	0	1	0.708854	1	1	0.575738	0.655996	0.603682	1	1	1	1	1	1	0.504617	0.456663	1	1	1	1	1	1	1	1
CLDND2	2	1	1	1	0	1	0.866853	1.15174	0.467411	1	1	1	1	1	1.60694	1	1	1	1	1	1	1	1	1	1	1	1	1
CLEC2D	4	0	4	1	0	1	0.870668	0.920172	0.48267	1	1	1	1	1	1	0.680689	1	1	1	1	1	1	0.672253	1	1	1	1	0.636416
CLECL1	1	0	1	1	0	1	0.873586	1	0.494342	1	1	1	1	1	1	1	1	1	1	1	1	1	1	1	1	1	1	1
CLNS1A	3	0	3	1	0	1	0.888068	1	0.552273	1	1	1	1	1	1	1	1	1	0.50153	0.387282	1	1	1	1	1	1	1	1
CLYBL	2	0	2	1	0	1	0.8294	1	0.317601	1	1	1	1	1	1	1	0.677425	1	1	1	1	1	1	1	1	1	1	1
CMC2	3	1	2	1	0	1	1.1797	1	1	1.7188	1	1	1	1	1	1	1	1	0.652742	0.493754	1	1	1	1	1	1	1	1
CMPK1	3	0	3	1	0	1	0.76409	1	1	0.628773	0.427588	1	1	1	1	1	1	1	0.547106	1	1	1	1	1	1	1	1	1
CMTM2	4	3	1	1	0	1	1	1.04307	1	1	1	1	0.478813	1	1	1.69348	1	1	1	1.9044	1	1	1	1	1	1	1.73445	1
CMTM8	2	0	2	1	0	1	0.842362	0.914864	0.36945	1	1	1	1	1	0.659457	1	1	1	1	1	1	1	1	1	1	1	1	1
CMTR2	3	0	3	1	0	1	0.891726	1	0.566903	1	1	1	1	1	1	1	1	1	0.635001	0.39692	1	1	1	1	1	1	1	1
CNIH1	1	0	1	1	0	1	1	1	1	1	1	1	1	1	1	1	1	1	1	0.48998	1	1	1	1	1	1	1	1
CNTNAP2	2	0	2	1	0	1	0.829248	1	0.316994	1	1	1	1	1	1	1	1	0.596439	1	1	1	1	1	1	1	1	1	1
COX16	2	0	2	1	0	1	1	1	1	1	1	1	1	1	1	1	1	1	0.665425	0.452755	1	1	1	1	1	1	1	1
COX20	2	0	2	1	0	1	1	1	1	1	1	1	1	1	1	1	1	1	0.581564	0.428467	1	1	1	1	1	1	1	1
CPA3	4	0	4	1	0	1	0.660898	1	0.469328	0.632551	0.541712	1	1	1	1	1	1	1	1	1	1	1	0.625381	1	1	1	1	1
CPOX	3	0	3	1	0	1	0.907938	1	1	1	0.631752	1	1	1	1	1	1	1	0.575937	0.430942	1	1	1	1	1	1	1	1
CPSF6	2	0	2	1	0	1	1	1	1	1	1	1	1	1	1	1	1	1	0.574449	0.461766	1	1	1	1	1	1	1	1
CREBL2	4	0	4	1	0	1	0.816552	1	1	0.664849	0.601359	1	1	1	1	1	1	1	0.557351	0.38432	1	1	1	1	1	1	1	1
CREBZF	1	0	1	1	0	1	0.850896	1	0.403583	1	1	1	1	1	1	1	1	1	1	1	1	1	1	1	1	1	1	1
CRIP1	5	0	5	1	0	1	0.743891	0.924022	0.370163	1	1	0.6054	1	0.696088	1	1	1	1	0.684416	0.691898	1	1	1	1	1	1	1	1
CRIP2	2	0	2	1	0	1	0.807515	1	0.230061	1	1	1	1	1	1	1	1	0.608883	1	1	1	1	1	1	1	1	1	1
CROT	1	0	1	1	0	1	0.87296	1	0.491841	1	1	1	1	1	1	1	1	1	1	1	1	1	1	1	1	1	1	1
CRTC3	2	0	2	1	0	1	0.741146	1	1	0.457331	0.507254	1	1	1	1	1	1	1	1	1	1	1	1	1	1	1	1	1
CRYBG3	2	0	2	1	0	1	1	1	1	1	1	1	1	1	1	1	1	1	0.606097	0.464554	1	1	1	1	1	1	1	1
CRYGS	1	0	1	1	0	1	0.850254	1	0.401016	1	1	1	1	1	1	1	1	1	1	1	1	1	1	1	1	1	1	1
CSE1L	2	0	2	1	0	1	1	1	1	1	1	1	1	1	1	1	1	1	0.67714	0.492078	1	1	1	1	1	1	1	1
CST3	5	3	2	1	0	1	0.873189	1.36819	1	1	1	0.492756	1	1.70097	1	1.77179	1	1	1	0.686059	1	1	1.50436	1	1	1	1	1
CTCF	4	0	4	1	0	1	0.753815	1	1	0.512216	0.503043	1	1	1	1	1	1	1	0.588339	0.499575	1	1	1	1	1	1	1	1
CTPS2	1	0	1	1	0	1	0.857335	1	0.429341	1	1	1	1	1	1	1	1	1	1	1	1	1	1	1	1	1	1	1
CXCL8	2	0	2	1	0	1	0.878695	1	0.514781	1	1	1	1	1	1	1	1	1	0.32305	1	1	1	1	1	1	1	1	1
CXCR3	4	0	4	1	0	1	0.624626	1	0.418768	0.545375	0.534359	1	1	1	1	1	1	1	1	1	1	1	0.607053	1	1	1	1	1
CXCR5	4	0	4	1	0	1	0.658295	1	0.429854	0.521893	0.681431	1	1	1	1	1	1	0.613182	1	1	1	1	1	1	1	1	1	1
CXorf57	1	0	1	1	0	1	0.845612	1	0.382447	1	1	1	1	1	1	1	1	1	1	1	1	1	1	1	1	1	1	1
CYP2R1	2	0	2	1	0	1	0.864565	1	0.458262	1	1	1	1	1	1	1	1	1	1	1	1	1	1	1	1	1	1	0.690846
CYP4F12	1	0	1	1	0	1	0.859282	1	0.437129	1	1	1	1	1	1	1	1	1	1	1	1	1	1	1	1	1	1	1
CYP4V2	1	0	1	1	0	1	0.871222	1	0.484888	1	1	1	1	1	1	1	1	1	1	1	1	1	1	1	1	1	1	1
CYSLTR1	4	2	2	1	0	1	1	1.16078	1	1	1	1	1	1	1	1.64312	1	1	0.610986	0.486736	1.68919	1	1	1	1	1	1	1
DBNDD1	2	0	2	1	0	1	0.867915	0.89858	0.471659	1	1	1	1	1	0.594318	1	1	1	1	1	1	1	1	1	1	1	1	1
DBP	4	0	4	1	0	1	0.656865	1	0.394279	0.58827	0.644912	1	1	1	1	1	0.641234	1	1	1	1	1	1	1	1	1	1	1
DCAF16	1	0	1	1	0	1	0.870466	1	0.481866	1	1	1	1	1	1	1	1	1	1	1	1	1	1	1	1	1	1	1
DCP1B	2	0	2	1	0	1	1	1	1	1	1	1	1	1	1	1	1	1	0.508673	0.365497	1	1	1	1	1	1	1	1
DDHD1	1	0	1	1	0	1	0.871964	1	0.487858	1	1	1	1	1	1	1	1	1	1	1	1	1	1	1	1	1	1	1
DDX1	1	0	1	1	0	1	1	1	1	1	1	1	1	1	1	1	1	1	1	0.489764	1	1	1	1	1	1	1	1
DDX26B	3	0	3	1	0	1	0.920037	1	0.680149	1	1	1	1	1	1	1	1	1	0.616143	0.491908	1	1	1	1	1	1	1	1
DDX46	4	0	4	1	0	1	0.82086	1	0.609448	1	0.673991	1	1	1	1	1	1	1	0.64612	0.497983	1	1	1	1	1	1	1	1
DGKQ	3	0	3	1	0	1	0.773643	1	0.464652	1	1	0.629921	1	1	1	1	1	1	1	1	1	1	1	1	1	1	1	0.664231
DGKZ	2	0	2	1	0	1	0.746854	1	1	0.520996	0.466418	1	1	1	1	1	1	1	1	1	1	1	1	1	1	1	1	1
DIMT1	5	0	5	1	0	1	0.842326	1	0.67098	0.698324	1	1	1	1	1	1	0.631686	1	0.579173	0.498654	1	1	1	1	1	1	1	1
DKC1	5	0	5	1	0	1	0.721412	1	0.635559	0.610538	0.63955	1	1	1	1	1	1	1	0.648424	0.479524	1	1	1	1	1	1	1	1
DKFZP586I1420	3	0	3	1	0	1	0.88664	1	0.546561	1	1	1	1	1	1	1	1	1	0.454071	0.545197	1	1	1	1	1	1	1	1
DNAJC2	1	0	1	1	0	1	1	1	1	1	1	1	1	1	1	1	1	1	0.450958	1	1	1	1	1	1	1	1	1
DNAJC24	3	0	3	1	0	1	0.819263	1	0.581787	1	0.695265	1	1	1	1	1	1	1	0.377872	1	1	1	1	1	1	1	1	1
DNAJC30	1	0	1	1	0	1	0.832218	1	0.328871	1	1	1	1	1	1	1	1	1	1	1	1	1	1	1	1	1	1	1
DOCK10	5	0	5	1	0	1	0.520688	1	0.464198	0.509269	0.559472	0.549813	1	1	1	1	1	1	0.530588	1	1	1	1	1	1	1	1	1
DPEP3	4	1	3	1	0	1	0.629436	1	0.314756	0.603828	0.599161	1	1	1	1	1	1	1	1	1	1	1	1.54533	1	1	1	1	1
DPYSL2	5	1	4	1	0	1	0.803193	1	1	1	0.579139	0.633633	1	1	1	1	1	1	0.696427	0.390335	1.67336	1	1	1	1	1	1	1
DUSP8	1	0	1	1	0	1	0.858617	1	0.434467	1	1	1	1	1	1	1	1	1	1	1	1	1	1	1	1	1	1	1
DUT	2	0	2	1	0	1	1	1	1	1	1	1	1	1	1	1	1	1	0.640615	0.474248	1	1	1	1	1	1	1	1
EBAG9	2	0	2	1	0	1	1	1	1	1	1	1	1	1	1	1	1	1	0.511509	0.30909	1	1	1	1	1	1	1	1
EBF1	2	0	2	1	0	1	0.855629	1	0.422518	1	1	1	1	1	1	1	1	0.635742	1	1	1	1	1	1	1	1	1	1
EDG8	3	0	3	1	0	1	0.834232	0.79996	1	1	1	0.336927	0.534416	1	1	0.665425	1	1	1	1	1	1	1	1	1	1	1	1
EEF1A1	2	0	2	1	0	1	0.912163	1	0.648652	1	1	1	1	1	1	1	1	1	1	1	1	1	1	0.450653	1	1	1	1
EEF1B2	2	0	2	1	0	1	1	1	1	1	1	1	1	1	1	1	1	1	0.503804	0.351815	1	1	1	1	1	1	1	1
EEF1G	6	0	6	1	0	1	0.719938	0.75006	0.579529	0.651126	1	0.649098	0.534388	0.465853	1	1	1	1	1	0.545197	1	1	1	1	1	1	1	1
EHBP1	1	0	1	1	0	1	0.874672	1	0.498686	1	1	1	1	1	1	1	1	1	1	1	1	1	1	1	1	1	1	1
EI24	3	1	2	1	0	1	1	1	1	1	1	1	1	1	1	1	1	1	0.622549	0.46049	1	1	1	1.80701	1	1	1	1
EID1	1	0	1	1	0	1	1	1	1	1	1	1	1	1	1	1	1	1	1	0.487377	1	1	1	1	1	1	1	1
EID2	2	0	2	1	0	1	1	1	1	1	1	1	1	1	1	1	1	1	0.618467	0.462813	1	1	1	1	1	1	1	1
EIF1AX	3	0	3	1	0	1	1	1	1	1	1	1	1	1	1	1	1	1	0.561577	0.390747	1	1	0.671285	1	1	1	1	1
EIF2A	2	0	2	1	0	1	1	1	1	1	1	1	1	1	1	1	1	1	0.54407	0.345662	1	1	1	1	1	1	1	1
EIF2D	3	0	3	1	0	1	0.921727	1	1	0.686908	1	1	1	1	1	1	1	1	0.516316	0.373916	1	1	1	1	1	1	1	1
EIF2S1	2	0	2	1	0	1	1	1	1	1	1	1	1	1	1	1	1	1	0.596766	0.437656	1	1	1	1	1	1	1	1
EIF3C	4	0	4	1	0	1	0.754058	1	1	0.505587	0.510647	1	1	1	1	1	1	1	0.569022	0.464059	1	1	1	1	1	1	1	1
EIF3E	4	0	4	1	0	1	0.917422	0.923515	0.669688	1	1	1	1	0.694059	1	1	1	1	0.568279	0.36001	1	1	1	1	1	1	1	1
EIF3EIP	2	0	2	1	0	1	0.883433	0.872405	1	1	1	0.533732	0.48962	1	1	1	1	1	1	1	1	1	1	1	1	1	1	1
EIF3H	3	0	3	1	0	1	0.920672	1	1	0.682687	1	1	1	1	1	1	1	1	0.518403	0.372329	1	1	1	1	1	1	1	1
EIF3J	2	0	2	1	0	1	1	1	1	1	1	1	1	1	1	1	1	1	0.636537	0.437771	1	1	1	1	1	1	1	1
EIF3M	2	0	2	1	0	1	1	1	1	1	1	1	1	1	1	1	1	1	0.634639	0.452018	1	1	1	1	1	1	1	1
ELP3	5	0	5	1	0	1	0.779232	1	0.556137	1	1	0.56079	1	1	1	1	0.697665	1	0.587959	0.487211	1	1	1	1	1	1	1	1
ENGASE	3	0	3	1	0	1	0.788095	1	0.485803	0.666578	1	1	1	1	1	1	1	1	1	0.636618	1	1	1	1	1	1	1	1
ENO2	4	0	4	1	0	1	0.63224	1	0.412111	0.548246	0.568602	1	1	1	1	1	1	1	1	1	1	1	1	1	0.635607	1	1	1
EP400	4	0	4	1	0	1	0.537152	1	0.493533	0.526482	0.516823	0.61177	1	1	1	1	1	1	1	1	1	1	1	1	1	1	1	1
EPHA4	1	0	1	1	0	1	0.865197	1	0.460788	1	1	1	1	1	1	1	1	1	1	1	1	1	1	1	1	1	1	1
EPM2AIP1	2	0	2	1	0	1	1	1	1	1	1	1	1	1	1	1	1	1	0.670826	0.49373	1	1	1	1	1	1	1	1
EPRS	3	0	3	1	0	1	0.915337	1	0.661346	1	1	1	1	1	1	1	1	1	1	0.481047	1	1	0.59877	1	1	1	1	1
ERBB2	1	0	1	1	0	1	0.853592	1	0.414368	1	1	1	1	1	1	1	1	1	1	1	1	1	1	1	1	1	1	1
ERCC5	4	0	4	1	0	1	0.798734	1	1	0.646329	0.548607	1	1	1	1	1	1	1	0.458001	0.526122	1	1	1	1	1	1	1	1
ERMARD	2	0	2	1	0	1	0.87149	1	0.485959	1	1	1	1	1	1	1	1	1	1	0.674263	1	1	1	1	1	1	1	1
ERVK3-1	2	0	2	1	0	1	1	1	1	1	1	1	1	1	1	1	1	1	0.593437	0.431165	1	1	1	1	1	1	1	1
ESYT2	3	0	3	1	0	1	0.859236	1	0.436945	1	1	1	1	1	1	1	0.613293	1	0.623441	1	1	1	1	1	1	1	1	1
EXOSC10	6	0	6	1	0	1	0.566245	1	0.578589	0.514827	0.495614	0.67595	1	1	1	1	1	1	0.518807	1	1	1	1	1	1	1	1	0.695265
EXOSC9	3	0	3	1	0	1	0.914452	1	0.65781	1	1	1	1	1	1	1	1	1	0.655394	0.490124	1	1	1	1	1	1	1	1
FAM113B	2	0	2	1	0	1	0.872064	0.916644	1	1	1	0.488257	1	0.666578	1	1	1	1	1	1	1	1	1	1	1	1	1	1
FAM122B	3	0	3	1	0	1	1	1	1	1	1	1	1	1	1	1	1	1	0.552639	0.370576	1	1	0.697923	1	1	1	1	1
FAM129C	3	0	3	1	0	1	0.867945	1	0.471778	1	1	1	1	1	1	1	0.6508	0.592094	1	1	1	1	1	1	1	1	1	1
FAM136A	2	0	2	1	0	1	1	1	1	1	1	1	1	1	1	1	1	1	0.535475	0.424034	1	1	1	1	1	1	1	1
FAM153B	1	0	1	1	0	1	0.811732	1	0.246928	1	1	1	1	1	1	1	1	1	1	1	1	1	1	1	1	1	1	1
FAM159A	1	0	1	1	0	1	0.845277	1	0.381108	1	1	1	1	1	1	1	1	1	1	1	1	1	1	1	1	1	1	1
FAM162A	2	0	2	1	0	1	1	1	1	1	1	1	1	1	1	1	1	1	0.57402	0.480954	1	1	1	1	1	1	1	1
FAM179A	1	0	1	1	0	1	0.862676	1	0.450704	1	1	1	1	1	1	1	1	1	1	1	1	1	1	1	1	1	1	1
FAM220A	2	0	2	1	0	1	1	1	1	1	1	1	1	1	1	1	1	1	0.61177	0.395898	1	1	1	1	1	1	1	1
FAM24B	1	0	1	1	0	1	0.87083	1	0.483318	1	1	1	1	1	1	1	1	1	1	1	1	1	1	1	1	1	1	1
FAM43A	5	0	5	1	0	1	0.76457	1	0.487471	1	1	0.570809	1	1	1	1	1	0.660838	0.631712	1	1	1	1	1	1	1	1	0.679117
FAM60A	1	0	1	1	0	1	1	1	1	1	1	1	1	1	1	1	1	1	1	0.493559	1	1	1	1	1	1	1	1
FAM62A	2	0	2	1	0	1	0.852737	0.919825	1	1	1	0.410948	0.679302	1	1	1	1	1	1	1	1	1	1	1	1	1	1	1
FAM69A	3	0	3	1	0	1	0.679114	1	0.479911	0.625	0.611546	1	1	1	1	1	1	1	1	1	1	1	1	1	1	1	1	1
FAM84B	2	0	2	1	0	1	0.836649	1	0.346597	1	1	1	1	1	1	1	1	1	0.641601	1	1	1	1	1	1	1	1	1
FBLN5	4	0	4	1	0	1	0.648529	1	0.611564	0.474136	0.508414	1	1	1	1	1	1	1	1	1	1	1	1	1	0.578369	1	1	1
FBXO21	5	0	5	1	0	1	0.675612	1	0.532557	0.555185	0.614704	1	1	1	1	1	1	1	0.627904	0.497909	1	1	1	1	1	1	1	1
FBXO31	2	0	2	1	0	1	0.748243	1	0.389326	1	1	0.603646	1	1	1	1	1	1	1	1	1	1	1	1	1	1	1	1
FCER2	4	0	4	1	0	1	0.733767	1	0.384742	0.550327	1	1	1	1	1	1	0.536585	0.564464	1	1	1	1	1	1	1	1	1	1
FCMR	5	0	5	1	0	1	0.818663	1	0.274652	1	1	1	1	1	1	1	0.693846	0.600289	1	1	1	1	0.575903	1	1	1	0.669711	1
FCRL3	5	1	4	1	0	1	0.888744	1.17503	0.554977	1	1	1	1	1	1.7001	1	1	1	0.354321	1	1	1	0.697749	1	1	1	1	0.53801
FCRL6	1	0	1	1	0	1	0.866433	1	0.465733	1	1	1	1	1	1	1	1	1	1	1	1	1	1	1	1	1	1	1
FHIT	3	0	3	1	0	1	0.786016	1	1	0.510751	0.633312	1	1	1	1	1	1	1	1	1	1	1	1	1	0.497043	1	1	1
FLJ43681	1	0	1	1	0	1	1	0.874088	1	1	1	1	1	0.496352	1	1	1	1	1	1	1	1	1	1	1	1	1	1
FLNA	4	2	2	1	0	1	0.754193	1	1	0.532113	0.48466	1	1	1	1	1	1	1	1.56226	1.89322	1	1	1	1	1	1	1	1
FN3KRP	7	0	7	1	0	1	0.581511	1	0.580129	0.561419	0.554416	0.63008	1	1	1	1	0.651586	1	0.624571	0.452612	1	1	1	1	1	1	1	1
FOXO3B	1	0	1	1	0	1	0.839191	1	0.356763	1	1	1	1	1	1	1	1	1	1	1	1	1	1	1	1	1	1	1
FRG1	2	0	2	1	0	1	1	1	1	1	1	1	1	1	1	1	1	1	0.514007	0.444109	1	1	1	1	1	1	1	1
FYCO1	4	0	4	1	0	1	0.675866	1	0.603683	0.576768	0.523013	1	1	1	1	1	1	1	0.484707	1	1	1	1	1	1	1	1	1
GABPB2	2	0	2	1	0	1	1	1	1	1	1	1	1	1	1	1	1	1	0.538561	0.369836	1	1	1	1	1	1	1	1
GAL3ST4	4	0	4	1	0	1	0.696263	1	0.482738	0.625313	0.677002	1	1	1	1	1	1	1	0.609607	1	1	1	1	1	1	1	1	1
GAR1	4	0	4	1	0	1	0.784324	1	1	0.545792	0.591506	1	1	1	1	1	1	1	0.542035	0.44613	1	1	1	1	1	1	1	1
GAS5	1	0	1	1	0	1	1	1	1	1	1	1	1	1	1	1	1	1	0.421461	1	1	1	1	1	1	1	1	1
GATA2	1	0	1	1	0	1	0.842829	1	0.371316	1	1	1	1	1	1	1	1	1	1	1	1	1	1	1	1	1	1	1
GDPD5	3	0	3	1	0	1	0.705255	1	0.485809	0.665735	0.669478	1	1	1	1	1	1	1	1	1	1	1	1	1	1	1	1	1
GGA2	5	0	5	1	0	1	0.682622	0.922224	0.418977	0.687758	1	0.623752	0.688895	1	1	1	0.690074	1	1	1	1	1	1	1	1	1	1	1
GIMAP1	4	0	4	1	0	1	0.813006	1	0.621427	1	1	0.630597	1	1	1	1	0.67356	1	0.409333	1	1	1	1	1	1	1	1	1
GIMAP2	2	0	2	1	0	1	1	1	1	1	1	1	1	1	1	1	1	1	0.594354	0.337075	1	1	1	1	1	1	1	1
GIMAP5	2	0	2	1	0	1	0.846239	1	1	1	1	0.384956	1	1	1	1	1	1	1	1	1	1	1	1	1	0.673582	1	1
GIPC1	2	0	2	1	0	1	0.871807	1	0.487226	1	1	1	1	1	1	1	1	1	1	1	1	1	0.614193	1	1	1	1	1
GLIDR	1	0	1	1	0	1	0.852788	1	0.411154	1	1	1	1	1	1	1	1	1	1	1	1	1	1	1	1	1	1	1
GLO1	3	0	3	1	0	1	0.921161	1	0.684644	1	1	1	1	1	1	1	1	1	0.606097	0.36519	1	1	1	1	1	1	1	1
GLT8D1	3	0	3	1	0	1	0.920219	1	1	1	0.680874	1	1	1	1	1	1	1	0.576668	0.419498	1	1	1	1	1	1	1	1
GNG7	4	0	4	1	0	1	0.794226	1	0.486012	1	1	0.690894	1	1	1	1	0.680298	0.618525	1	1	1	1	1	1	1	1	1	1
GOLGA8A	4	0	4	1	0	1	0.793107	1	1	0.597979	0.574449	1	1	1	1	1	1	1	0.510908	0.463027	1	1	1	1	1	1	1	1
GOLGA8B	4	0	4	1	0	1	0.818028	0.921139	0.27211	1	1	1	1	1	1	0.684556	1	0.65814	1	1	1	1	1	1	1	1	0.623775	1
GOLPH3L	2	0	2	1	0	1	1	1	1	1	1	1	1	1	1	1	1	1	0.566572	0.350816	1	1	1	1	1	1	1	1
GORASP2	4	0	4	1	0	1	0.781035	1	1	0.560758	0.56338	1	1	1	1	1	1	1	0.666978	0.487329	1	1	1	1	1	1	1	1
GPBAR1	5	2	3	1	0	1	0.773622	1.43581	0.608485	1	1	0.486003	1	1.86602	1	1.87723	0.579429	1	1	1	1	1	1	1	1	1	1	1
GPD1L	5	0	5	1	0	1	0.692011	1	0.567716	0.594707	0.60562	1	1	1	1	1	1	1	0.583533	0.383215	1	1	1	1	1	1	1	1
GPN1	2	0	2	1	0	1	1	1	1	1	1	1	1	1	1	1	1	1	0.662427	0.425188	1	1	1	1	1	1	1	1
GPR162	2	0	2	1	0	1	0.82409	1	0.296359	1	1	1	1	1	1	1	1	1	1	1	1	1	1	1	1	1	1	0.689132
GPR56	5	0	5	1	0	1	0.652485	1	1	0.550721	0.571984	0.487234	1	1	1	1	1	1	0.558285	0.546597	1	1	1	1	1	1	1	1
GPR68	1	0	1	1	0	1	0.846343	1	0.38537	1	1	1	1	1	1	1	1	1	1	1	1	1	1	1	1	1	1	1
GPR89A	4	0	4	1	0	1	0.784096	1	1	0.573921	0.562461	1	1	1	1	1	1	1	0.529437	0.460236	1	1	1	1	1	1	1	1
GS1-111G14.1	4	0	4	1	0	1	0.767552	1	1	0.573362	0.496845	1	1	1	1	1	1	1	0.690226	0.638774	1	1	1	1	1	1	1	1
GSAP	3	0	3	1	0	1	1	1	1	1	1	1	1	1	1	1	1	1	0.611098	0.49478	1	1	0.683274	1	1	1	1	1
GSPT2	4	0	4	1	0	1	0.653573	1	0.596221	0.509061	0.509009	1	1	1	1	1	1	1	0.487805	1	1	1	1	1	1	1	1	1
GTF2H3	3	0	3	1	0	1	1	1	1	1	1	1	1	1	1	1	1	1	0.603755	0.490846	1	1	0.68679	1	1	1	1	1
GTF3A	2	0	2	1	0	1	1	1	1	1	1	1	1	1	1	1	1	1	0.561703	0.422351	1	1	1	1	1	1	1	1
GYPC	3	0	3	1	0	1	0.680056	1	0.681281	0.498256	0.540687	1	1	1	1	1	1	1	1	1	1	1	1	1	1	1	1	1
HBG1	7	3	4	1	0	1	0.879604	1.16736	0.518416	1	1	1	1.66945	1	1	1	0.6437	1	1.79308	1.52579	0.684135	1	1	1	1	1	1	0.460024
HBG2	5	1	4	1	0	1	0.879793	1.14955	0.519174	1	1	1	1.59821	1	1	1	0.633583	1	1	1	0.681617	1	1	1	1	1	1	0.461766
HCRP1	2	0	2	1	0	1	1	1	1	1	1	1	1	1	1	1	1	1	0.594318	0.497067	1	1	1	1	1	1	1	1
HDC	6	0	6	1	0	1	0.706242	1	0.143863	1	0.681106	1	1	1	1	1	1	0.678287	0.509243	0.548246	1	1	1	1	1	1	1	0.596338
HEMGN	1	0	1	1	0	1	0.874896	1	0.499586	1	1	1	1	1	1	1	1	1	1	1	1	1	1	1	1	1	1	1
HERC1	2	0	2	1	0	1	0.762998	1	1	0.56478	0.487211	1	1	1	1	1	1	1	1	1	1	1	1	1	1	1	1	1
HERC2P2	4	0	4	1	0	1	0.803172	1	1	0.652529	0.560161	1	1	1	1	1	1	1	0.604303	0.357066	1	1	1	1	1	1	1	1
HGSNAT	2	0	2	1	0	1	0.738825	1	1	0.511823	0.443479	1	1	1	1	1	1	1	1	1	1	1	1	1	1	1	1	1
HIP1R	3	0	3	1	0	1	0.662501	1	0.442575	0.576236	0.631194	1	1	1	1	1	1	1	1	1	1	1	1	1	1	1	1	1
HLA-DOA	7	0	7	1	0	1	0.721834	0.814594	0.377339	1	1	0.509996	0.570711	1	1	0.687663	0.596063	0.673439	1	1	1	1	1	1	1	1	1	0.606502
HLA-DQA2	4	0	4	1	0	1	0.83714	1	0.348559	1	1	1	1	1	1	1	0.515246	0.568202	1	1	1	1	1	1	1	1	0.698577	1
HLA-DRB3	5	0	5	1	0	1	0.782021	0.904895	0.677716	1	1	0.450369	0.619579	1	1	1	0.634459	1	1	1	1	1	1	1	1	1	1	0.579307
HLA-DRB4	5	1	4	1	0	1	0.783077	1.1826	0.558288	1	1	0.57402	1	1	1	1.7304	1	1	1	1	1	0.460066	1	1	1	1	1	0.606907
HLA-F-AS1	3	0	3	1	0	1	0.750005	1	1	0.509632	0.490388	1	1	1	1	1	1	1	0.549179	1	1	1	1	1	1	1	1	1
HMGN4	4	0	4	1	0	1	0.82986	1	0.659679	1	0.659761	1	1	1	1	1	1	1	0.629485	0.43163	1	1	1	1	1	1	1	1
HNRNPA1P10	2	0	2	1	0	1	0.867677	1	0.470706	1	1	1	1	1	1	1	1	0.684992	1	1	1	1	1	1	1	1	1	1
HNRNPA1P3	4	0	4	1	0	1	0.76591	1	1	0.512768	0.550873	1	1	1	1	1	1	1	0.557973	0.487852	1	1	1	1	1	1	1	1
HNRNPDL	5	0	5	1	0	1	0.67939	1	0.458464	0.644995	0.6141	1	1	1	1	1	1	0.695272	0.570321	1	1	1	1	1	1	1	1	1
HNRNPH1	3	0	3	1	0	1	0.785329	1	0.453982	0.687332	1	1	1	1	1	1	1	1	1	1	1	1	1	1	1	0.678887	1	1
HNRNPR	4	0	4	1	0	1	0.809838	1	1	0.61885	0.620501	1	1	1	1	1	1	1	0.603282	0.418883	1	1	1	1	1	1	1	1
HOOK1	1	0	1	1	0	1	0.844311	1	0.377243	1	1	1	1	1	1	1	1	1	1	1	1	1	1	1	1	1	1	1
HOTAIRM1	1	0	1	1	0	1	1	1	1	1	1	1	1	1	1	1	1	1	0.416337	1	1	1	1	1	1	1	1	1
HOXC4	1	0	1	1	0	1	0.860387	1	0.441547	1	1	1	1	1	1	1	1	1	1	1	1	1	1	1	1	1	1	1
HPCAL4	1	0	1	1	0	1	0.840347	1	0.361387	1	1	1	1	1	1	1	1	1	1	1	1	1	1	1	1	1	1	1
HRK	2	0	2	1	0	1	0.82258	1	0.290321	1	1	1	1	1	1	1	0.615499	1	1	1	1	1	1	1	1	1	1	1
HS.534427	3	0	3	1	0	1	0.822622	0.773771	1	1	1	0.290487	0.577968	0.517117	1	1	1	1	1	1	1	1	1	1	1	1	1	1
HS.534439	3	0	3	1	0	1	0.862618	0.792402	1	1	1	0.450471	0.561482	0.608125	1	1	1	1	1	1	1	1	1	1	1	1	1	1
HS.546375	4	0	4	1	0	1	0.827447	0.772974	1	1	1	0.309789	0.555617	0.536279	1	1	1	1	1	1	0.645036	1	1	1	1	1	1	1
HS.572649	4	0	4	1	0	1	0.835616	0.897597	1	1	1	0.342466	0.590388	1	1	1	1	1	1	1	0.689845	1	1	1	1	0.628773	1	1
HSH2D	6	2	4	1	0	1	0.753935	1.17816	0.417727	1	1	0.598015	1	1.71262	1	1	0.646675	1	1	1	1	1	1.56012	1	1	1	1	0.694252
ICOS	2	0	2	1	0	1	0.856012	1	0.424048	1	1	1	1	1	1	1	1	1	1	1	1	1	1	1	0.657333	1	1	1
ID2	4	0	4	1	0	1	0.896619	1	0.586476	1	1	1	1	1	1	1	1	1	0.61361	0.474293	1	1	0.610668	1	1	1	1	1
IDUA	1	0	1	1	0	1	0.86169	1	0.44676	1	1	1	1	1	1	1	1	1	1	1	1	1	1	1	1	1	1	1
IFFO2	2	0	2	1	0	1	0.849905	1	0.399621	1	1	1	1	1	1	1	1	1	1	1	1	1	0.65414	1	1	1	1	1
IFT74	1	0	1	1	0	1	0.864012	1	0.456049	1	1	1	1	1	1	1	1	1	1	1	1	1	1	1	1	1	1	1
IGHD	3	0	3	1	0	1	0.752612	1	1	0.492393	0.518054	1	1	1	1	1	1	1	1	1	1	1	0.633962	1	1	1	1	1
IGHM	3	0	3	1	0	1	0.734326	1	1	0.431127	0.506175	1	1	1	1	1	1	1	1	1	1	1	0.690282	1	1	1	1	1
IGIP	3	0	3	1	0	1	0.845843	1	0.383373	1	1	1	1	1	1	1	1	1	0.698519	0.641766	1	1	1	1	1	1	1	1
IGJ	7	3	4	1	0	1	0.776296	1.36478	1	0.599161	0.506022	1	1.62022	1	1	1.83891	1	1	1	0.295709	1.76336	1	1	1	0.694493	1	1	1
IGKV1-37	2	0	2	1	0	1	0.738595	1	1	0.501932	0.452448	1	1	1	1	1	1	1	1	1	1	1	1	1	1	1	1	1
[truncated: 5,455 more rows]

## Sheet: S1-C
Supplementary Table C. Dys-regulation of the 20 genes in the 8 datasets of viral or bacterial infections.
gene	GSE69528_sepsis	GSE33341_S. aureus infection	GSE33341_E. coli infection	GSE72810_bacterial infection	GSE72810_viral infection	GSE68310_influenza A	GSE37250_HIV-1 infection	GSE67059_HRV
EPSTI1	1	1	1	1	4.55996	10.5597	2.00642	2.75028
HERC5	0.536936	1.86463	1	1	5.06329	13.624	1.61057	3.50877
IFI27	2.36836	4.4484	1.7191	4.31965	41.6667	9.51475	5.89623	12.5945
IFI44	1	3.16356	1.63908	1	9.00901	9.7371	2.4426	3.59971
IFI44L	0.594404	3.0175	1	1	11.2486	18.0505	3.11624	5.28262
IFIT3	0.64514	1.87512	1.56961	1	4.29369	11.3507	1.58103	3.07598
IFITM3	1.56903	1	1	3.1407	5.46747	15.3139	1.52207	5.83431
ISG15	0.575914	1.88573	1	1	6.30517	21.0084	2.68528	3.41064
LY6E	0.658849	1	0.547705	1	4.31034	11.2867	2.01735	2.42836
RSAD2	1	2.69107	1	1	6.62691	16.9205	2.45881	3.99361
TLR5	4.38	6.74	6.86	3.07	2.25	1	1	2.65
ANXA3	8.15046	19.6464	19.3424	1.83554	1	1.64285	1	1
ARG1	11.8883	11.6686	7.60456	5.34759	1.65782	1	1	2.26912
FCGR1A	5.61373	5.45852	5.38503	3.15557	2.55885	2.31321	1	3.12402
FCGR1B	7.32412	11.4943	12.6263	3.36474	2.13356	2.38493	1	4.25713
HP	28.5668	12.837	16.0772	6.16523	1	1	1.57928	1
IL18R1	4.94109	7.05219	5.7971	3.9984	2.66312	1	1	1.70561
LCN2	5.68588	3.13381	2.73448	15.3139	2.47647	1	1.51263	2.4108
MMP9	9.36215	3.65497	3.36587	6.43501	2.22519	1	1	4.99251
S100A12	8.66738	10.5485	8.34725	10.8814	2.53293	1	1	3.99042

## Sheet: S1-D
Supplementary Table D. Dys-regulation of the 20 genes in the 12 datasets for infectious or autoimmune diseases
gene	GSE34404_malaria	GSE49454_SLE	GSE37069_burn	GSE36809_injury	GSE19491_activeTB_Active TB	GSE66795_primary Sj?gren's Syndrome	GSE45536_scleraderma	GSE17755_RA_rheumatoid arthritis	GSE19314_sarcoidosis	GSE51406_Common Variable Immune Deficiency	GSE63881_Kawasaki disease	GSE17590_sJIA
EPSTI1	1	4.80875	0.351642	0.359286	6.18812	4.14766	2.15672	1	1.89179	2.62055	1	1
HERC5	1	5.15106	0.291426	0.328246	2.91971	3.52858	2.90247	1	1	1.75439	1	1
IFI27	1.9717	37.3304	1	1	2.73823	11.3766	4.54401	1	1	1	1	1
IFI44	1	5.67132	0.667601	0.66335	3.50508	5.32481	3.14029	1	1.62153	1.87196	1	1
IFI44L	1	3.50558	0.489165	1	4.23729	8.01925	3.75325	1	1.63586	2.24719	1	0.689417
IFIT3	1	5.4875	0.310405	0.54095	3.54359	2.93772	2.22865	1	1.7671	1.91168	1	1
IFITM3	1	2.1819	1.84468	2.46975	5.67859	3.04136	1	1	1	2.19732	1.82072	1
ISG15	1	7.53616	0.502513	1	2.90698	4.62749	2.3358	1	1	1.93573	1	1
LY6E	1	3.71195	1	1	2.22124	3.54359	2.23521	1	1	1.64366	1	1
RSAD2	1	9.0284	0.395742	1	2.91886	5.63063	4.66332	1	1.81851	1	1	1
TLR5	1.68465	1	4.55581	1	2.44978	1	1	1	1	1	2.33347	2.78862
ANXA3	2.60859	1.88101	12.8866	13.7552	1	1	1.55468	1	1.58529	1	2.98665	3.22893
ARG1	3.26541	2.08219	1	1	1	1	1	1	1	1	2.05853	2.96033
FCGR1A	2.22736	1.67587	2.46488	2.28728	7.22022	1.56937	1	1.53304	2.56279	2.12857	1	1
FCGR1B	2.56105	2.22113	4.1876	3.98089	7.51315	1.50602	1	1	2.48818	2.43368	1	1
HP	2.79691	2.31831	24.9377	20.6186	1	1	1.81475	1	1	1	1	2.12224
IL18R1	3.02989	1	7.14286	7.72201	2.07297	1	1	1	1	1	2.02358	2.10438
LCN2	2.32125	2.65105	10.929	13.5685	1.83352	1	1	1	1.54202	1	2.44345	2.36855
MMP9	9.92342	1	15.8983	1	1.93311	1	1	1.62127	1	1.57011	3.30966	4.84731
S100A12	4.95951	1	4.65766	1	2.38949	1	1	3.11624	1	1	2.84319	3.32889

## Sheet: S1-E
Supplementary Table E. The validation datasets: additional 34 datasets on infectious and autoimmune diseases or cancer
Accession	Disease	Case1	N_cases1	Case2	N_cases2	Control	N_controls	platform	Submission date
GSE42026	Bacterial VS Viral	Bacterial	18	Viral	41	Healthy Control	33	GPL6947	2012-11-05
GSE72809	Bacterial VS Viral	Bacterial	52	Viral	92	Healthy Control	52	GPL6947	2015-09-08
GSE72810	Bacterial VS Viral	Bacterial	23	Viral	28	Healthy Control	16	GPL6947	2015-09-08
GSE60244	Bacterial VS Viral	Bacterial	22	Viral	71	Healthy Control	40	GPL10558	2014-08-08
GSE37069	Burn	Burn	91	\	\	Healthy Control	36	GPL570	2012-04-05
GSE19743	Burn	Burn	114	\	\	Healthy Control	63	GPL570	2010-01-05
GSE69528	Sepsis	Sepsis	83	\	\	Healthy Control	55	GPL10558	2015-06-03
GSE80496	Sepsis	Sepsis	24	\	\	Healthy Control	21	GPL6883	2016-04-20
GSE36809	Injury	Injury	91	\	\	Healthy Control	37	GPL570	2012-03-26
GSE11375	Injury	Injury	158	\	\	Healthy Control	25	GPL570	2008-05-07
GSE63881	Kawasaki disease	KD	171	\	\	Healthy Control	170	GPL10558	2012-12-04
GSE68004	Kawasaki disease	complete KD	76	\	\	Healthy Control	37	GPL10558	2015-04-17
GSE16561	Stroke	Stroke	39	\	\	Healthy Control	24	GPL6883	2009-06-11
GSE58294	cardioembolic stroke	Stroke	69	\	\	Healthy Control	23	GPL570	2014-06-08
GSE36791	Ruptured Intracranial Aneurysm	RIA	43	\	\	Healthy Control	18	GPL10558	2012-03-26
GSE11907	systemic lupus erythematosus	SLE	110	\	\	Healthy Control	12	GPL96	2008-06-26
GSE49454	systemic lupus erythematosus	SLE	157	\	\	Healthy Control	20	GPL10558	2013-08-01
GSE72809	systemic lupus erythematosus	SLE	99	\	\	Healthy Control	18	GPL16791	2015-08-28
GSE22098	Staph VS PSLE	Staph	82	PSLE	52	Healthy Control	81	GPL6947	40331
GSE17755	SLE VS other	SLE	22	JIA	57	Healthy Control	53	GPL1291	2009-08-21
GSE29536	SLE VS SOJIA	SLE	96	SOJIA	67	Healthy Control	106	GPL6102	2015-05-25
GSE6740	HIV-1 infection progression	Active & Chronic HIV	20	Non-progressor HIV	10	Uninfected Sample	10	GPL96	2007-01-12
GSE56837	HIV-1 infection progression	progressor	11	\	\	non-progressor	15	GPL6884	2014-04-16
GSE71063	HIV-1 infection treatment	Week 12	20	\	\	Week 0	20	GPL570	2015-06-17
GSE44228	HIV-1 infection treatment	After drug	36	\	\	Before drug	36	GPL6884	2013-02-11
GSE37250	tuberculosis	Active TB	46	\	\	Latent TB	48	GPL10558	2012-04-13
GSE40553	tuberculosis	Active TB pre-treatment	28	\	\	untreated latent TB	38	GPL10558	2012-09-03
GSE31348	tuberculosis	26 weeks	27	\	\	TB_diagnosis_patient:	27	GPL570	2011-08-12
GSE56153	tuberculosis	Active	18	Recover	20	Healthy Control	18	GPL6883	2014-03-24
GSE13501	sJIA VS other JIA	sJIA	21	other JIA	115	Healthy Control	59	GPL570	2008-11-06
GSE80060	JIA treament	Canakinumab Day 1 VS Day3	65	Placebo Day 1 VS Day3	9	Healthy Control	23	GPL570	2016-04-08
GSE10715	CRC-stage AB VS Stage CD	Stage A, B	7	Stage C, D	12	Healthy Control	11	GPL570	2018-03-04
GSE37199	prostate cancer-Good prognosis VS resistant	resistant	68	\	\	Good prognosis	39	GPL570	2012-04-11
GSE11545	single VS double primary tumors	Single	30	double	23	Healthy Control	9	GPL2986	2008-05-23
GSE53922	CRPC patients with prognosis	CRPC patients	112	\	\	\	\	GPL6884	2014-01-08
Total			2149		597		1293

## Sheet: S1-F
Supplementary Table F. Performance of single-gene biomarkers with the 20 genes on the 3 datasets of cerebrovascular diseases.
accession	gene	precision	recall	F1	accession	gene	precision	recall	F1	accession	gene	precision	recall	F1
GSE16561	ARG1	1	0.717949	0.835821	GSE36791	ANXA3	0.916667	0.767442	0.835443	GSE58294	MMP9	0.944444	0.73913	0.829268
GSE16561	MMP9	1	0.666667	0.8	GSE36791	MMP9	0.916667	0.767442	0.835443	GSE58294	ARG1	0.943396	0.724638	0.819672
GSE16561	S100A12	0.875	0.717949	0.788732	GSE36791	ARG1	0.941176	0.744186	0.831169	GSE58294	TLR5	1	0.608696	0.756757
GSE16561	IFITM3	0.826087	0.487179	0.612903	GSE36791	S100A12	0.909091	0.697674	0.789474	GSE58294	ANXA3	1	0.608696	0.756757
GSE16561	IFI27	0.730769	0.487179	0.584615	GSE36791	TLR5	0.903226	0.651163	0.756757	GSE58294	FCGR1A	0.970588	0.478261	0.640777
GSE16561	ANXA3	0.941176	0.410256	0.571429	GSE36791	HP	0.931034	0.627907	0.75	GSE58294	FCGR1B	1	0.449275	0.62
GSE16561	RSAD2	0.842105	0.410256	0.551724	GSE36791	IL18R1	0.892857	0.581395	0.704225	GSE58294	HP	0.96875	0.449275	0.613861
GSE16561	EPSTI1	0.833333	0.384615	0.526316	GSE36791	FCGR1A	0.95	0.44186	0.603175	GSE58294	S100A12	1	0.42029	0.591837
GSE16561	HERC5	0.823529	0.358974	0.5	GSE36791	IFITM3	0.8	0.465116	0.588235	GSE58294	IL18R1	1	0.391304	0.5625
GSE16561	IFIT3	0.8125	0.333333	0.472727	GSE36791	LCN2	0.863636	0.44186	0.584615	GSE58294	IFI27	0.903226	0.405797	0.56
GSE16561	IFI44	0.857143	0.307692	0.45283	GSE36791	FCGR1B	0.933333	0.325581	0.482759	GSE58294	IFI44L	0.833333	0.362319	0.505051
GSE16561	IFI44L	0.8	0.307692	0.444444	GSE36791	EPSTI1	0.916667	0.255814	0.4	GSE58294	RSAD2	0.791667	0.275362	0.408602
GSE16561	FCGR1B	0.916667	0.282051	0.431373	GSE36791	IFI44L	0.785714	0.255814	0.385965	GSE58294	LCN2	0.772727	0.246377	0.373626
GSE16561	LCN2	0.705882	0.307692	0.428571	GSE36791	RSAD2	0.833333	0.232558	0.363636	GSE58294	EPSTI1	0.833333	0.217391	0.344828
GSE16561	IL18R1	1	0.25641	0.408163	GSE36791	IFI27	0.714286	0.232558	0.350877	GSE58294	IFI44	0.733333	0.15942	0.261905
GSE16561	FCGR1A	0.909091	0.25641	0.4	GSE36791	IFI44	0.75	0.209302	0.327273	GSE58294	IFIT3	0.769231	0.144928	0.243902
GSE16561	HP	1	0.230769	0.375	GSE36791	IFIT3	0.75	0.139535	0.235294	GSE58294	HERC5	0.818182	0.130435	0.225
GSE16561	TLR5	0.9	0.230769	0.367347	GSE36791	ISG15	0.666667	0.139535	0.230769	GSE58294	IFITM3	1	0.057971	0.109589
GSE16561	ISG15	0.8	0.205128	0.326531	GSE36791	HERC5	0.714286	0.116279	0.2	GSE58294	ISG15	0.333333	0.0289855	0.0533333
GSE16561	LY6E	0.714286	0.128205	0.217391	GSE36791	LY6E	0.8	0.0930233	0.166667	GSE58294	LY6E	0	0	0

## Sheet: S1-G
Supplementary Table G. Datasets for investigating disease-specific genes in SLE and sepsis.
Accession	Case	N_cases	Control	N_controls	platform	Submission date
GSE11907	SLE	109	Healthy	12	GPL96	2008-06-26
GSE17755	SLE	22	Healthy Control	8	GPL1291	2009-08-21
GSE20864	SLE	21	Healthy	45	GPL1291	2010-03-12
GSE22098	ASLE	28	Healthy Control	81	GPL6947	2010-06-02
GSE22098	PSLE	82	Healthy Control	81	GPL6947	2010-06-02
GSE29536	SLE	96	Healthy	106	GPL6102	2011-05-25
GSE45291	SLE	292	Control	20	GPL13158	2013-03-19
GSE49454	SLE	157	Healthy Control	20	GPL10558	2013-08-01
GSE81622	SLE	15	normal control	25	GPL10558	2016-05-19
GSE66099	sepsis	22	Control	20	GPL570	2015-02-19
GSE69528	sepsis	83	uninfected controls	28	GPL10558	2015-06-03
GSE80496	sepsis	21	Healthy Control	21	GPL6883	2016-04-20
Total		948		467

## Sheet: S1-H
Supplementary Table H. Top-ranked genes in SLE.
	Frequency of dys-regulation in 20 infectious and autoimmune disease datasets.						Frequency of dys-regulation in 9 SLE datasets.
	Total	up (FC>1.5)	down (FC<0.7)	N_FC2	FC_GT2	FC_LT0.5	N_FC2	FC_GT2	FC_LT0.5
IFIH1	6	6	0	4	4	0	7	7	0
OASL	9	9	0	5	5	0	7	7	0
MX1	13	9	4	6	6	0	6	6	0
OAS1	9	9	0	7	7	0	6	6	0
ISG15	12	10	2	8	8	0	8	8	0
IFIT3	15	12	3	8	7	1	8	8	0
HERC5	13	10	3	9	7	2	8	8	0
IFI44	14	12	2	9	9	0	7	7	0
RSAD2	11	10	1	10	9	1	6	6	0
IFI27	13	13	0	11	11	0	8	8	0
EPSTI1	12	10	2	11	9	2	8	8	0
IFI44L	14	11	3	11	10	1	7	7	0
IFIT1	17	11	6	11	8	3	6	6	0
	Note:
	We only selected genes significantly dys-regulated in at least 6 out of the 9 SLE datasets.
	Total: total frequency of dys-regulation with FC>1.5 or <0.7.
	N_FC2: total frequency of dys-regulation with FC>2.0 or <0.5.

## Sheet: S1-I
Supplementary Table I. Top-ranked genes in sepsis.
	Frequency of dys-regulation in 20 infectious and autoimmune disease datasets.						Frequency of dys-regulation in 3 sepsis datasets.
	Total	up	down	N_FC2	FC_GT2	FC_LT0.5	N_FC2	FC_GT2	FC_LT0.5
TMCO3	3	3	0	1	1	0	3	3	0
MSRA	4	4	0	1	1	0	3	3	0
PTPN4	4	0	4	1	0	1	3	0	3
SH2D1A	4	0	4	1	0	1	3	0	3
DOCK10	5	0	5	1	0	1	3	0	3
CRIP1	5	0	5	1	0	1	3	0	3
CCND2	5	0	5	1	0	1	3	0	3
ETS1	4	0	4	2	0	2	3	0	3
P2RY8	4	0	4	2	0	2	3	0	3
TLR4	5	5	0	2	2	0	3	3	0
ZNF438	6	6	0	2	2	0	3	3	0
ZNF91	6	0	6	2	0	2	3	0	3
SERPINA1	7	7	0	2	2	0	3	3	0
S100A11	7	7	0	2	2	0	3	3	0
RPL22	7	0	7	2	0	2	3	0	3
LPIN1	7	0	7	2	0	2	3	0	3
SLA	9	9	0	2	2	0	3	3	0
TRIB1	9	9	0	2	2	0	3	3	0
NFIL3	12	12	0	2	2	0	3	3	0
CLEC4D	5	5	0	3	3	0	3	3	0
GZMA	5	0	5	3	0	3	3	0	3
FNBP4	5	0	5	3	0	3	3	0	3
DIRC2	6	6	0	3	3	0	3	3	0
SHKBP1	6	6	0	3	3	0	3	3	0
BIN1	6	0	6	3	0	3	3	0	3
OSCAR	7	7	0	3	3	0	3	3	0
ALOX5AP	7	7	0	3	3	0	3	3	0
ZNF395	7	0	7	3	0	3	3	0	3
ROPN1L	8	8	0	3	3	0	3	3	0
DPEP2	8	0	8	3	0	3	3	0	3
CIRBP	8	0	8	3	0	3	3	0	3
HLA-DMA	10	0	10	3	0	3	3	0	3
AQP9	11	11	0	3	3	0	3	3	0
PLEKHA1	11	0	11	3	0	3	3	0	3
CDC25B	6	0	6	4	0	4	3	0	3
PRKCH	6	0	6	4	0	4	3	0	3
PADI4	7	7	0	4	4	0	3	3	0
NQO2	7	7	0	4	4	0	3	3	0
EMILIN2	7	7	0	4	4	0	3	3	0
CXCL16	7	7	0	4	4	0	3	3	0
LTB4R	8	8	0	4	4	0	3	3	0
CD55	8	8	0	4	4	0	3	3	0
STXBP2	9	9	0	4	4	0	3	3	0
PYGL	9	9	0	4	4	0	3	3	0
RAB32	9	9	0	4	4	0	3	3	0
TGFBI	9	0	9	4	0	4	3	0	3
KLRF1	9	0	9	4	0	4	3	0	3
PROK2	10	10	0	4	4	0	3	3	0
FBL	10	0	10	4	0	4	3	0	3
KCNJ2	11	11	0	4	4	0	3	3	0
MTF1	11	11	0	4	4	0	3	3	0
TXN	11	11	0	4	4	0	3	3	0
CD6	11	0	11	4	0	4	3	0	3
SPOCK2	13	0	13	4	0	4	3	0	3
LEF1	13	0	13	4	0	4	3	0	3
IDI1	6	6	0	5	5	0	3	3	0
ATP9A	6	6	0	5	5	0	3	3	0
PRF1	6	0	6	5	0	5	3	0	3
CTSD	7	7	0	5	5	0	3	3	0
EIF4E3	7	7	0	5	5	0	3	3	0
UGCG	7	7	0	5	5	0	3	3	0
LDHB	8	0	8	5	0	5	3	0	3
SIPA1L2	9	9	0	5	5	0	3	3	0
FKBP5	9	9	0	5	5	0	3	3	0
KLHL2	9	9	0	5	5	0	3	3	0
BCL11B	9	0	9	5	0	5	3	0	3
CD3D	9	0	9	5	0	5	3	0	3
PGD	10	10	0	5	5	0	3	3	0
SLC2A3	11	11	0	5	5	0	3	3	0
HLA-DPA1	11	1	10	5	0	5	3	0	3
SORT1	12	12	0	5	5	0	3	3	0
LMNB1	13	13	0	5	5	0	3	3	0
BLOC1S1	8	8	0	6	6	0	3	3	0
ITK	8	0	8	6	0	6	3	0	3
IL32	8	0	8	6	0	6	3	0	3
EVL	8	0	8	6	0	6	3	0	3
FLOT1	9	9	0	6	6	0	3	3	0
TSPO	9	9	0	6	6	0	3	3	0
CD63	9	9	0	6	6	0	3	3	0
LRG1	9	9	0	6	6	0	3	3	0
ETS2	10	10	0	6	6	0	3	3	0
GK	10	10	0	6	6	0	3	3	0
GADD45A	10	10	0	6	6	0	3	3	0
CD2	10	0	10	6	0	6	3	0	3
CCL5	10	1	9	6	0	6	3	0	3
HLA-DMB	10	1	9	6	0	6	3	0	3
CD163	11	11	0	6	6	0	3	3	0
ITGAM	11	11	0	6	6	0	3	3	0
MAL	11	0	11	6	0	6	3	0	3
BST1	12	12	0	6	6	0	3	3	0
SQRDL	12	12	0	6	6	0	3	3	0
SH3GLB1	12	12	0	6	6	0	3	3	0
CD8A	12	1	11	6	0	6	3	0	3
ACSL1	13	13	0	6	6	0	3	3	0
SERPINB1	13	13	0	6	6	0	3	3	0
CD247	13	0	13	6	0	6	3	0	3
IL1RN	14	14	0	6	6	0	3	3	0
CYP1B1	9	9	0	7	7	0	3	3	0
PFKFB3	10	10	0	7	7	0	3	3	0
PGS1	10	10	0	7	7	0	3	3	0
RETN	11	11	0	7	7	0	3	3	0
SLC22A4	11	11	0	7	7	0	3	3	0
IL2RB	11	0	11	7	0	7	3	0	3
CNIH4	12	12	0	7	7	0	3	3	0
CKAP4	13	13	0	7	7	0	3	3	0
CCR7	13	0	13	7	0	7	3	0	3
ALPL	14	12	2	7	7	0	3	3	0
TCN1	14	14	0	7	7	0	3	3	0
S100P	10	9	1	8	8	0	3	3	0
GNLY	10	0	10	8	0	8	3	0	3
CST7	11	11	0	8	8	0	3	3	0
LILRA3	11	11	0	8	8	0	3	3	0
PSTPIP2	12	12	0	8	8	0	3	3	0
CLC	12	1	11	8	0	8	3	0	3
GZMK	12	0	12	8	0	8	3	0	3
ANXA3	13	13	0	8	8	0	3	3	0
LILRA5	14	14	0	8	8	0	3	3	0
IL1R2	10	10	0	9	9	0	3	3	0
ARG1	10	10	0	9	9	0	3	3	0
HP	11	11	0	9	9	0	3	3	0
CA4	11	11	0	9	9	0	3	3	0
IRAK3	11	11	0	9	9	0	3	3	0
FCER1G	11	11	0	9	9	0	3	3	0
STOM	11	11	0	9	9	0	3	3	0
B4GALT5	13	13	0	9	9	0	3	3	0
HK3	13	13	0	9	9	0	3	3	0
ANKRD22	13	13	0	9	9	0	3	3	0
PGLYRP1	13	13	0	9	9	0	3	3	0
TLR5	11	11	0	10	10	0	3	3	0
IL18RAP	12	12	0	10	10	0	3	3	0
MMP9	13	13	0	10	10	0	3	3	0
GYG1	11	11	0	11	11	0	3	3	0
FOLR3	12	12	0	11	11	0	3	3	0
IL18R1	12	12	0	11	11	0	3	3	0
DYSF	12	12	0	11	11	0	3	3	0
IFI27	13	13	0	11	11	0	3	3	0
S100A12	12	12	0	12	12	0	3	3	0
ADM	14	14	0	12	12	0	3	3	0
LCN2	15	15	0	12	12	0	3	3	0
CEACAM1	16	16	0	12	12	0	3	3	0
FCGR1B	15	15	0	14	14	0	3	3	0
	Note:
	We only selected genes significantly dys-regulated in all 3 sepsis datasets.
	Total: total frequency of dys-regulation with FC>1.5 or <0.7.
	N_FC2: total frequency of dys-regulation with FC>2.0 or <0.5.

## Sheet: S1-J
Supplementary Table J. Datasets for the evaluation of gender and age effect.
Accession	N_samples	platform	Submission date	Note
GSE65391	996	GPL10558	2015-01-28	gender
GSE63881	341	GPL10558	2014-12-04	gender
GSE48348	734	GPL6947	2013-01-27	used for the construction of co-expression network
E-TABM-1036	518	A-MEXP-1171	2010-07-20	age
GSE47727	122	GPL6947	2013-01-07	age
GSE47728	228	GPL10558	2013-01-07	age
GSE33828	881	GPL10558	2011-09-19	age
Total	3820

[truncated: 2 more sheets: S1-K, S1-L]
